# Supplementary material for: (4E)-N-[(2-Bromo­phen­yl)meth­oxy]-1,3-dimethyl-2,6-diphenyl­piperidin-4-imine
Source: Acta Crystallogr Sect E Struct Rep Online. 2012 Jun 30;68(Pt 7):o2267. doi: 10.1107/S1600536812028887 (PMC3394050; doi:10.1107/S1600536812028887)
Supplement: Supplementary file 2 [file e-68-o2267-Isup2.hkl]

# 
# h,k,l, Fc-squared, Fo-squared, sigma(Fo-squared) and status flag 
# 
data_I
_shelx_title '  P-1' 
_shelx_refln_list_code          4 
_shelx_F_calc_maximum      220.35 
_exptl_crystal_F_000       480.00 
_reflns_d_resolution_high  0.7681 
 
loop_ 
 _symmetry_equiv_pos_as_xyz 
 'x, y, z' 
 '-x, -y, -z' 
 
_cell_length_a    10.4425 
_cell_length_b    11.2544 
_cell_length_c    11.7035 
_cell_angle_alpha 106.635 
_cell_angle_beta  104.289 
_cell_angle_gamma 113.558 
 
_shelx_F_squared_multiplier     1.000 
 
loop_ 
 _refln_index_h 
 _refln_index_k 
 _refln_index_l 
 _refln_F_squared_calc 
 _refln_F_squared_meas 
 _refln_F_squared_sigma 
 _refln_observed_status 
   1   0   0       29.84       31.05      3.92 o 
   2   0   0    10114.32    10553.42    161.13 o 
   3   0   0     4062.48     4149.16     65.69 o 
   4   0   0      617.03      673.48     27.11 o 
   5   0   0     1543.73     1683.42     47.95 o 
   6   0   0     1725.94     1945.29     59.43 o 
   7   0   0     1375.68     1278.00    142.96 o 
   8   0   0       87.21       63.80     28.53 o 
   9   0   0       94.74       77.29     55.08 o 
  10   0   0      573.57      775.93     77.42 o 
  11   0   0       66.94      118.42     47.19 o 
 -11   1   0        0.44       -2.53     22.84 o 
 -10   1   0      313.34      329.04     51.56 o 
  -9   1   0      127.41      153.29     77.39 o 
  -8   1   0      739.76      705.17     62.30 o 
  -7   1   0      827.29      825.54     39.98 o 
  -6   1   0     4951.00     5094.95    111.88 o 
  -5   1   0       93.11       80.44      9.39 o 
  -4   1   0     4628.48     4724.41     57.94 o 
  -3   1   0     4535.52     4669.18     58.55 o 
  -2   1   0     1907.36     1926.77     29.56 o 
  -1   1   0       63.87        8.12      3.51 o 
   1   1   0     1100.11     1351.92    151.41 o 
   2   1   0     2382.12     2518.89     67.06 o 
   3   1   0     1731.86     1822.73     44.54 o 
   4   1   0      827.29      847.63     29.60 o 
   5   1   0      198.33      191.34     16.67 o 
   6   1   0      434.11      360.11     32.02 o 
   7   1   0     1969.03     2041.33    103.83 o 
   8   1   0       93.89       77.29     25.57 o 
   9   1   0      151.19      152.53     37.28 o 
  10   1   0      499.05      520.79     80.38 o 
 -12   2   0      111.86      103.36     37.89 o 
 -11   2   0       34.48       13.91     25.41 o 
 -10   2   0      712.41      722.92     71.88 o 
  -9   2   0      143.68      167.24     37.12 o 
  -8   2   0      165.78      149.11     21.39 o 
  -7   2   0      630.37      609.55     26.98 o 
  -6   2   0       31.92       19.38      6.38 o 
  -5   2   0      537.79      580.42     22.99 o 
  -4   2   0      639.66      741.67     22.41 o 
  -3   2   0     2649.76     2635.76     42.33 o 
  -2   2   0       39.41       34.67      4.90 o 
  -1   2   0      801.55      847.40     17.50 o 
   0   2   0     1123.05     1748.48    225.15 o 
   1   2   0     1642.14     2051.78     79.22 o 
   2   2   0       27.72       33.42      8.02 o 
   3   2   0     1062.25     1027.91     41.76 o 
   4   2   0     1508.02     1626.10     45.10 o 
   5   2   0        8.11        4.96      7.29 o 
   6   2   0      831.20      898.27     65.49 o 
   7   2   0      846.97      757.12     47.22 o 
   8   2   0        1.93        6.52     21.18 o 
   9   2   0      492.29      415.69     70.90 o 
  10   2   0        9.09       36.68     28.68 o 
 -12   3   0       12.31       51.38     23.70 o 
 -11   3   0        7.32      -25.40     25.40 o 
 -10   3   0       48.95       75.05     28.56 o 
  -9   3   0      890.46      821.72     39.04 o 
  -8   3   0      162.27      149.29     16.30 o 
  -7   3   0      601.50      637.26     26.64 o 
  -6   3   0     5728.17     5857.22     96.12 o 
  -5   3   0      124.85      164.87     11.25 o 
  -4   3   0      926.29      805.46     24.73 o 
  -3   3   0    13779.27    13623.97    171.71 o 
  -2   3   0     2142.67     2127.95     31.97 o 
  -1   3   0     4374.93     4713.09     60.71 o 
   0   3   0      767.52     1253.79     52.07 o 
   1   3   0     2216.26     3212.71    133.69 o 
   2   3   0      861.31      866.73     37.77 o 
   3   3   0     3986.39     3979.84    133.15 o 
   4   3   0     1878.07     1852.06     42.43 o 
   5   3   0       24.34       27.78      9.17 o 
   6   3   0     1127.49     1180.84     53.51 o 
   7   3   0       11.94        8.30     17.82 o 
   8   3   0        0.33      -24.48     24.48 o 
   9   3   0      154.79      209.63     42.19 o 
 -12   4   0     1178.23     1337.22    106.07 o 
 -11   4   0        4.24       23.97     27.20 o 
 -10   4   0     1385.97     1407.18     66.53 o 
  -9   4   0      807.50      817.51     48.34 o 
  -8   4   0        1.74        4.05      7.74 o 
  -7   4   0     1364.19     1399.33     42.71 o 
  -6   4   0     4997.78     5139.55     82.02 o 
  -5   4   0       75.20      104.53     12.09 o 
  -4   4   0       76.87       63.61     10.13 o 
  -3   4   0     4768.63     4708.97     59.78 o 
  -2   4   0     5845.76     6144.23     95.43 o 
  -1   4   0      225.40      246.31     11.23 o 
   0   4   0     2520.73     3799.59     96.31 o 
   1   4   0      981.98     1066.37     43.36 o 
   2   4   0      290.88      308.91     24.58 o 
   3   4   0      445.92      475.49     28.19 o 
   4   4   0     3075.49     3008.31    105.22 o 
   5   4   0     1282.19     1165.80     44.49 o 
   6   4   0     1523.39     1499.38     91.84 o 
   7   4   0      267.96      250.48     75.83 o 
   8   4   0       23.69       22.22     51.83 o 
 -12   5   0       63.29       97.11     29.69 o 
 -11   5   0       67.62       53.44     16.64 o 
 -10   5   0      435.28      419.85     36.75 o 
  -9   5   0      682.99      735.75     34.92 o 
  -8   5   0       90.54      103.12     14.15 o 
  -7   5   0      675.18      620.10     22.55 o 
  -6   5   0      960.66      924.67     43.76 o 
  -5   5   0       62.81       23.75     10.48 o 
  -4   5   0       61.87       53.85      6.99 o 
  -3   5   0       33.64       27.48      5.05 o 
  -2   5   0     2738.32     2982.80     43.98 o 
  -1   5   0       43.77       62.79      6.92 o 
   0   5   0     2532.68     3690.97    333.56 o 
   1   5   0     2014.24     2627.25    121.98 o 
   2   5   0      124.99      138.13     13.81 o 
   3   5   0     2034.85     2150.38     75.98 o 
   4   5   0      205.36      207.00     61.39 o 
   5   5   0      180.07      116.28     29.89 o 
   6   5   0      340.56      288.03     43.05 o 
   7   5   0      134.95      164.40     36.02 o 
   8   5   0        2.10        9.37     20.18 o 
 -13   6   0       12.76       24.05     23.45 o 
 -12   6   0       86.70       87.96     22.91 o 
 -11   6   0        0.83       -8.30     13.46 o 
 -10   6   0      752.80      605.73     64.87 o 
  -9   6   0      535.37      512.39     41.74 o 
  -8   6   0       84.53       60.21     15.26 o 
  -7   6   0      286.00      343.03     29.73 o 
  -6   6   0     1374.96     1346.01     46.54 o 
  -5   6   0      716.07      742.10     28.34 o 
  -4   6   0     2642.46     2716.58     59.63 o 
  -3   6   0     1838.37     1931.79     49.22 o 
  -2   6   0       20.10       37.82      7.34 o 
  -1   6   0      522.04      563.33     18.32 o 
   0   6   0     2532.66     3598.90    134.36 o 
   1   6   0       88.93      117.04     17.77 o 
   2   6   0      194.18      196.09     24.22 o 
   3   6   0      379.53      384.04     40.78 o 
   4   6   0       16.76       -9.80     26.32 o 
   5   6   0       28.43        4.14     15.87 o 
   6   6   0      238.49      320.27     47.53 o 
   7   6   0       76.26      129.03     33.42 o 
 -13   7   0       91.84      102.16     25.49 o 
 -12   7   0      197.00      163.69     27.87 o 
 -11   7   0        4.75      -21.07     21.07 o 
 -10   7   0      431.91      436.52     41.37 o 
  -9   7   0     1974.50     1986.15     81.35 o 
  -8   7   0      633.59      566.24     40.07 o 
  -7   7   0     1677.41     1725.70     88.46 o 
  -6   7   0      907.09      901.60     34.06 o 
  -5   7   0      100.41       90.36      8.93 o 
  -4   7   0     1202.19     1179.09     54.89 o 
  -3   7   0     1082.99     1037.65     42.03 o 
  -2   7   0      643.70      624.09     22.77 o 
  -1   7   0      132.03      122.84      8.83 o 
   0   7   0     1861.90     2564.13    114.93 o 
   1   7   0       19.57       30.49     12.53 o 
   2   7   0      858.29      860.50     85.30 o 
   3   7   0      623.65      565.79     52.05 o 
   4   7   0      439.77      388.63     47.86 o 
   5   7   0       89.87       79.27     27.67 o 
   6   7   0      174.49      142.51     36.25 o 
 -13   8   0      426.17      349.46     40.15 o 
 -12   8   0      379.74      390.33     43.51 o 
 -11   8   0       32.70       41.11     17.60 o 
 -10   8   0      301.01      273.25     32.84 o 
  -9   8   0      459.54      444.34     39.85 o 
  -8   8   0     1132.79     1126.57     54.98 o 
  -7   8   0      688.32      725.56     33.61 o 
  -6   8   0     1390.68     1375.18     39.55 o 
  -5   8   0       95.07       97.54      9.96 o 
  -4   8   0      232.18      201.00     19.76 o 
  -3   8   0     1836.47     1809.67     45.35 o 
  -2   8   0      783.98      781.60     38.14 o 
  -1   8   0       50.84       40.19      8.81 o 
   0   8   0     1271.13     1351.35     60.73 o 
   1   8   0       25.74       25.40     14.39 o 
   2   8   0      111.76       60.64     22.16 o 
   3   8   0      355.82      334.27     42.53 o 
   4   8   0      118.25      162.70     35.45 o 
   5   8   0       10.49       11.23     21.18 o 
 -12   9   0      442.88      541.10     52.63 o 
 -11   9   0        1.95       45.49     19.21 o 
 -10   9   0      249.81      244.05     30.92 o 
  -9   9   0      661.73      763.66     48.72 o 
  -8   9   0       39.69       34.37      9.98 o 
  -7   9   0     1120.66     1072.68     37.13 o 
  -6   9   0      803.73      735.11     54.68 o 
  -5   9   0      113.30      109.27     14.93 o 
  -4   9   0      293.31      296.67     26.36 o 
  -3   9   0     1492.19     1416.83     47.09 o 
  -2   9   0      116.86      128.33     13.35 o 
  -1   9   0       65.31       56.60      9.39 o 
   0   9   0     1030.08     1081.23     46.26 o 
   1   9   0       37.81       49.41     22.66 o 
   2   9   0       15.80        8.02     19.46 o 
   3   9   0      383.66      356.63     68.11 o 
   4   9   0      230.05      198.37     37.94 o 
 -12  10   0       66.33       53.97     26.86 o 
 -11  10   0      143.55       82.85     58.82 o 
 -10  10   0      300.59      323.46     39.45 o 
  -9  10   0      179.65      199.84     24.85 o 
  -8  10   0       92.41       82.85     13.95 o 
  -7  10   0      190.13      150.98     18.35 o 
  -6  10   0     1085.65     1030.23     64.14 o 
  -5  10   0      217.93      236.23     23.80 o 
  -4  10   0        7.68       19.38     17.19 o 
  -3  10   0      800.19      731.49     35.11 o 
  -2  10   0      259.45      239.67     23.94 o 
  -1  10   0       45.61       27.86     13.84 o 
   0  10   0     1331.40     1587.49     76.71 o 
   1  10   0      381.56      522.23     51.46 o 
   2  10   0      408.07      484.04     90.24 o 
   3  10   0      292.40      295.87     77.20 o 
 -12  11   0       29.30       15.79     51.06 o 
 -11  11   0       35.65       36.42     26.75 o 
 -10  11   0       12.09       13.49     22.72 o 
  -9  11   0      185.53      165.94     41.62 o 
  -8  11   0       87.91      109.80     28.19 o 
  -7  11   0      367.54      339.04     48.26 o 
  -6  11   0      942.62      988.93     79.15 o 
  -5  11   0      104.92      119.83     39.53 o 
  -4  11   0       20.62        2.90     19.38 o 
  -3  11   0      547.09      609.22     64.11 o 
  -2  11   0       29.74       45.63     27.18 o 
  -1  11   0       84.76      130.69     36.25 o 
   0  11   0      412.64      522.71     65.12 o 
   1  11   0      134.49      212.27     50.98 o 
 -11  12   0       22.30       51.55     33.79 o 
 -10  12   0      239.53      300.04     49.40 o 
  -9  12   0      349.61      400.34     79.98 o 
  -8  12   0       22.88        8.55     39.53 o 
  -7  12   0      239.65      247.36     53.76 o 
  -6  12   0      641.84      816.78    127.22 o 
  -5  12   0       29.30       19.00     20.16 o 
  -4  12   0       50.78       29.57     49.69 o 
  -3  12   0      393.04      448.19     60.43 o 
  -2  12   0       23.24       48.11     25.39 o 
  -1  12   0       83.44       77.41     32.35 o 
   0  12   0      249.73      404.95     65.44 o 
 -10  13   0      229.37      155.82     91.62 o 
  -9  13   0      185.38      213.84     45.38 o 
  -8  13   0      358.80      437.43     59.60 o 
  -7  13   0      228.88      308.66     51.37 o 
  -6  13   0      608.78      614.07     67.81 o 
  -5  13   0       13.61        0.48     20.13 o 
  -4  13   0      144.97      188.05     54.32 o 
  -3  13   0      677.81      850.00     83.81 o 
  -2  13   0      216.92      174.58     84.97 o 
  -7  14   0      113.52      156.36     41.64 o 
  -6  14   0       88.36       51.94     69.37 o 
   5 -14   1       97.46       90.52     33.35 o 
   6 -14   1      345.22      268.34     49.92 o 
   7 -14   1      398.18      484.91     83.12 o 
   8 -14   1        5.19       49.39     53.76 o 
   2 -13   1      221.54      176.84     45.29 o 
   3 -13   1     1034.73     1289.03    102.12 o 
   4 -13   1      538.76      644.55     70.29 o 
   5 -13   1       40.61       67.36     57.52 o 
   6 -13   1      388.25      406.57     55.19 o 
   7 -13   1      771.08      914.74     83.30 o 
   8 -13   1      125.42      136.06     36.71 o 
   9 -13   1      783.73      795.10     84.21 o 
  10 -13   1      640.35      804.75     89.56 o 
   0 -12   1       92.18      104.02     52.21 o 
   1 -12   1      694.90      815.14     80.96 o 
   2 -12   1        7.75       33.06     25.68 o 
   3 -12   1     1086.81     1155.26     90.40 o 
   4 -12   1     1117.21     1073.29     86.17 o 
   5 -12   1       45.52       20.62     20.67 o 
   6 -12   1      592.49      548.98     61.40 o 
   7 -12   1      264.23      242.22    105.58 o 
   8 -12   1       61.91       97.67     32.00 o 
   9 -12   1      949.46     1057.29     89.10 o 
  10 -12   1      527.14      520.27     63.43 o 
  11 -12   1        4.51      -22.84     22.84 o 
  -2 -11   1      107.16      138.22     42.20 o 
  -1 -11   1      293.54      554.66     66.94 o 
   0 -11   1      305.85      348.12     68.94 o 
   1 -11   1      329.90      327.18     53.31 o 
   2 -11   1      258.87      279.60     44.70 o 
   3 -11   1     1326.21     1252.32     89.35 o 
   4 -11   1      281.64      285.91     44.93 o 
   5 -11   1       22.39       21.99     21.47 o 
   6 -11   1      775.06      831.78     70.83 o 
   7 -11   1       63.19       96.99     28.06 o 
   8 -11   1       73.44       43.19     21.58 o 
   9 -11   1      179.54      219.04     57.02 o 
  10 -11   1      748.52      815.83     78.18 o 
  11 -11   1        2.36      -10.77     24.06 o 
  12 -11   1       69.47       49.44     30.63 o 
  -3 -10   1      531.92      333.97     77.31 o 
  -2 -10   1      326.02      505.47     63.35 o 
  -1 -10   1      426.26      802.84     50.29 o 
   0 -10   1     1584.37     1895.01     69.32 o 
   1 -10   1      107.40      114.13     18.47 o 
   2 -10   1        4.17       -3.10     16.20 o 
   3 -10   1      412.33      435.47     34.86 o 
   4 -10   1     1494.96     1329.43     83.94 o 
   5 -10   1        0.47        1.77     10.52 o 
   6 -10   1     1192.47      998.84     73.52 o 
   7 -10   1     1051.78     1151.35     80.83 o 
   8 -10   1       74.37       78.74     13.40 o 
   9 -10   1      179.06      215.80     25.86 o 
  10 -10   1     1495.37     1570.66     76.08 o 
  11 -10   1       10.44       42.00     20.65 o 
  12 -10   1       83.49       40.87     25.76 o 
  -4  -9   1      147.44      124.69     32.77 o 
  -3  -9   1      285.81      328.82     43.67 o 
  -2  -9   1      432.89      508.84     78.29 o 
  -1  -9   1       47.22       79.14     16.82 o 
   0  -9   1     2059.94     2774.71    188.79 o 
   1  -9   1     1096.39     1020.44     37.14 o 
   2  -9   1      175.33      145.55     17.50 o 
   3  -9   1     1029.43     1082.78     72.04 o 
   4  -9   1      629.76      610.88     60.77 o 
   5  -9   1       25.28       23.85     13.24 o 
   6  -9   1       11.19       15.64      6.73 o 
   7  -9   1     5311.96     5150.07     95.40 o 
   8  -9   1      417.04      408.08     27.58 o 
   9  -9   1       87.75       90.33     23.63 o 
  10  -9   1      899.37      907.09     58.47 o 
  11  -9   1      324.76      310.25     38.22 o 
  12  -9   1      133.86      156.38     31.33 o 
  -6  -8   1      216.88      250.86     44.50 o 
  -5  -8   1       79.19       72.84     29.58 o 
  -4  -8   1      379.23      393.11     48.80 o 
  -3  -8   1     1507.13     1420.32     84.29 o 
  -2  -8   1        4.95       11.78     33.36 o 
  -1  -8   1      185.99      316.04     43.98 o 
   0  -8   1      547.25      758.75     41.61 o 
   1  -8   1      562.29      552.61     22.71 o 
   2  -8   1       35.69       32.29     15.41 o 
   3  -8   1     1027.19     1074.13     47.72 o 
   4  -8   1      502.10      490.52     29.24 o 
   5  -8   1      181.09      138.23     14.83 o 
   6  -8   1       41.44       39.45      7.77 o 
   7  -8   1     3043.98     3082.01     88.36 o 
   8  -8   1      174.43      162.47     21.88 o 
   9  -8   1      160.34      143.47     22.71 o 
  10  -8   1      450.70      484.17     44.14 o 
  11  -8   1        2.91       14.80     15.40 o 
  12  -8   1      166.78      162.95     29.88 o 
  -6  -7   1      397.09      352.89     49.52 o 
  -5  -7   1       35.08       17.83     19.80 o 
  -4  -7   1      491.10      459.05     59.24 o 
  -3  -7   1     1495.34     1532.55     83.67 o 
  -2  -7   1       41.08       31.00     37.45 o 
  -1  -7   1      177.43      330.55     38.69 o 
   0  -7   1      924.93     1211.89     43.72 o 
   1  -7   1     1055.52     1054.43     29.44 o 
   2  -7   1      255.74      267.71     20.21 o 
   3  -7   1     3271.10     3322.49     72.34 o 
   4  -7   1     2056.85     2074.80     54.80 o 
   5  -7   1     1997.45     2005.73     50.40 o 
   6  -7   1      383.26      378.04     28.08 o 
   7  -7   1      795.59      766.44     43.92 o 
   8  -7   1        1.87       11.48     10.77 o 
   9  -7   1      121.56      116.11     29.38 o 
  10  -7   1      181.44      168.57     28.42 o 
  11  -7   1      135.27       98.53     23.72 o 
  12  -7   1      132.64      169.06     28.11 o 
  -7  -6   1       38.93       40.29     23.27 o 
  -6  -6   1     1366.86     1350.11     91.82 o 
  -5  -6   1      249.91      226.43     37.52 o 
  -4  -6   1       57.54       40.71     18.35 o 
  -3  -6   1     1830.45     1795.15     85.95 o 
  -2  -6   1     1515.87     1570.65     74.42 o 
  -1  -6   1      602.52      979.42     39.74 o 
   0  -6   1      758.55     1009.64     52.59 o 
   1  -6   1     2466.81     2448.07     41.78 o 
   2  -6   1      129.40      167.84     19.72 o 
   3  -6   1      519.21      425.51     30.75 o 
   4  -6   1     5097.89     4924.71    133.00 o 
   5  -6   1      612.69      628.35     32.64 o 
   6  -6   1     1040.92     1034.30     41.60 o 
   7  -6   1     1181.53     1199.66     55.95 o 
   8  -6   1      104.86      133.59     26.76 o 
   9  -6   1      491.13      456.72     24.85 o 
  10  -6   1      548.04      647.79     64.66 o 
  11  -6   1       97.97       91.98     21.14 o 
  12  -6   1        5.72        5.76     30.36 o 
  -8  -5   1        1.59       -7.30     22.45 o 
  -7  -5   1        5.77      -19.53     21.55 o 
  -6  -5   1      930.21      810.13     69.14 o 
  -5  -5   1     1050.06     1015.06     72.12 o 
  -4  -5   1        9.93       18.20     15.58 o 
  -3  -5   1     1173.24     1211.78     92.59 o 
  -2  -5   1      517.14      519.68     28.26 o 
  -1  -5   1      226.65      394.41     27.08 o 
   0  -5   1     1191.01     1658.00     73.08 o 
   1  -5   1    12438.08    13333.10    202.98 o 
   2  -5   1     1319.91     1520.71     45.17 o 
   3  -5   1      501.96      527.01     13.83 o 
   4  -5   1     2073.28     2055.46     55.61 o 
   5  -5   1      255.91      275.49     22.60 o 
   6  -5   1      136.87      141.93     15.88 o 
   7  -5   1      388.57      363.02     19.80 o 
   8  -5   1      249.88      287.33     22.65 o 
   9  -5   1      382.67      357.29     26.25 o 
  10  -5   1      279.50      312.36     32.71 o 
  11  -5   1      350.82      344.84     35.63 o 
  12  -5   1       22.32       17.30     28.67 o 
  -9  -4   1      200.07      264.45     48.00 o 
  -8  -4   1       21.49        4.62     23.38 o 
  -7  -4   1        6.70       -6.42     18.37 o 
  -6  -4   1     1267.12     1238.49     52.78 o 
  -5  -4   1      857.58      813.43     38.28 o 
  -4  -4   1      244.71      259.27     29.51 o 
  -3  -4   1     2230.13     2412.19     73.77 o 
  -2  -4   1     1142.94     1210.92     60.28 o 
  -1  -4   1     1520.56     2097.41     60.76 o 
   0  -4   1     4083.81     4370.46    115.71 o 
   1  -4   1     2092.60     2140.48     52.07 o 
   2  -4   1     3092.49     3407.67     83.06 o 
   3  -4   1      147.12      119.27     17.17 o 
   4  -4   1      685.02      658.78     73.67 o 
   5  -4   1       46.95       43.69      6.66 o 
   6  -4   1      904.44      842.79     30.52 o 
   7  -4   1      435.61      402.63     23.81 o 
   8  -4   1       56.44       58.21     11.70 o 
   9  -4   1      247.61      251.12     21.70 o 
  10  -4   1      577.03      561.95     66.53 o 
  11  -4   1       71.43       92.60     31.04 o 
  12  -4   1       24.58       -8.94     25.56 o 
 -10  -3   1      173.65      159.62     41.42 o 
  -9  -3   1      609.96      628.42     68.84 o 
  -8  -3   1      148.01      203.32     38.48 o 
  -7  -3   1      352.24      301.18     29.74 o 
  -6  -3   1      713.65      726.85     41.65 o 
  -5  -3   1       54.55       54.90     13.35 o 
  -4  -3   1      479.66      448.50     24.05 o 
  -3  -3   1     1656.33     1610.15     41.25 o 
  -2  -3   1     1143.67     1161.90     50.68 o 
  -1  -3   1        3.17        1.57      2.58 o 
   0  -3   1     1487.97     1503.95     49.75 o 
   1  -3   1     5920.78     6471.07    120.80 o 
   2  -3   1        0.34        0.47      6.36 o 
   3  -3   1     4595.00     4335.20    148.28 o 
   4  -3   1     2297.79     2246.28     39.86 o 
   5  -3   1      445.90      347.83     91.07 o 
   6  -3   1       76.76       68.80      9.64 o 
   7  -3   1     1922.73     1934.83     56.67 o 
   8  -3   1      830.33      777.73     36.00 o 
   9  -3   1     1046.57      979.80     64.11 o 
  10  -3   1     1276.30     1092.11     88.08 o 
  11  -3   1       35.08       46.65     26.51 o 
  12  -3   1      145.50       70.07     32.55 o 
 -10  -2   1       60.58       67.51     31.68 o 
  -9  -2   1      390.49      494.47     62.17 o 
  -8  -2   1      366.35      435.60     54.22 o 
  -7  -2   1       16.36       18.28     10.80 o 
  -6  -2   1      365.02      271.43     25.96 o 
  -5  -2   1       91.67       98.02     10.75 o 
  -4  -2   1      387.25      318.30     18.51 o 
  -3  -2   1     1444.86     1360.25     41.96 o 
  -2  -2   1     3777.00     3806.97    101.93 o 
  -1  -2   1      451.31      482.77     14.86 o 
   0  -2   1      519.97      581.54     25.69 o 
   1  -2   1      888.56      921.26     42.69 o 
   2  -2   1     7713.13     7882.35     82.98 o 
   3  -2   1     5651.48     5602.44     71.12 o 
   4  -2   1     6363.70     6496.92     80.43 o 
   5  -2   1       20.00       13.38      4.83 o 
   6  -2   1     1481.46     1411.87     41.08 o 
   7  -2   1     1884.69     1885.64     48.53 o 
   8  -2   1      378.42      340.98     31.60 o 
   9  -2   1       33.84       28.40     29.28 o 
  10  -2   1       32.76       -7.85     23.29 o 
  11  -2   1        8.02       20.76     25.23 o 
 -11  -1   1       24.31      -19.07     24.63 o 
 -10  -1   1      129.75      160.61     53.96 o 
  -9  -1   1      575.24      723.63     69.52 o 
  -8  -1   1       81.90      100.60     20.44 o 
  -7  -1   1       46.63       29.48     12.83 o 
  -6  -1   1      255.63      272.89     26.58 o 
  -5  -1   1      458.68      438.55     23.46 o 
  -4  -1   1      147.68      134.88     13.32 o 
  -3  -1   1     3212.54     3102.42     50.63 o 
  -2  -1   1     3147.71     3262.64     92.78 o 
  -1  -1   1     1466.90     1569.88     26.25 o 
   0  -1   1      449.45      349.13     19.72 o 
   1  -1   1     2435.61     2422.86     37.71 o 
   2  -1   1     2401.37     2486.87     38.95 o 
   3  -1   1     3269.03     3274.63     49.46 o 
   4  -1   1       73.43       61.36      6.55 o 
   5  -1   1      263.41      144.68     67.75 o 
   6  -1   1       20.61       23.16      8.85 o 
   7  -1   1     1369.96     1404.87     52.42 o 
   8  -1   1       24.66       16.76     17.65 o 
   9  -1   1       48.72       77.42     27.34 o 
  10  -1   1      323.96      372.57     54.77 o 
  11  -1   1        1.76      -28.35     28.35 o 
 -11   0   1        3.26       -1.12     30.05 o 
 -10   0   1      250.09      242.10     45.78 o 
  -9   0   1      495.08      481.48     57.67 o 
  -8   0   1        5.26        4.39     17.95 o 
  -7   0   1        5.61        1.71      8.50 o 
  -6   0   1     2665.11     2787.80     77.65 o 
  -5   0   1     1513.04     1607.03     47.54 o 
  -4   0   1     2596.18     2718.80     56.92 o 
  -3   0   1     1272.35     1276.25     28.53 o 
  -2   0   1      506.75      505.82     14.00 o 
  -1   0   1       13.56       16.67      3.46 o 
   1   0   1     1368.26     1306.21     26.99 o 
   2   0   1      662.19      730.81     19.21 o 
   3   0   1     1940.44     1930.61     42.93 o 
   4   0   1     4108.71     4323.32     70.26 o 
   5   0   1      235.70      233.59     21.31 o 
   6   0   1      557.17      574.01     36.63 o 
   7   0   1     1399.96     1493.49     68.59 o 
   8   0   1        1.45      -17.27     17.27 o 
   9   0   1       67.71       75.97     28.40 o 
  10   0   1      495.98      533.54     66.90 o 
 -12   1   1      132.95      194.46     48.78 o 
 -11   1   1       49.99      106.62     36.53 o 
 -10   1   1      391.91      390.75     54.72 o 
  -9   1   1      976.09     1062.43     81.47 o 
  -8   1   1      290.72      271.64     28.48 o 
  -7   1   1      364.52      356.44     29.88 o 
  -6   1   1      560.40      481.47     26.97 o 
  -5   1   1      393.48      378.59     17.53 o 
  -4   1   1     1028.73     1050.27     25.77 o 
  -3   1   1     1883.02     1902.96     38.18 o 
  -2   1   1     1339.85     1300.05     25.20 o 
  -1   1   1     2023.92     2111.14     26.72 o 
   0   1   1     3672.42     3710.66     49.35 o 
   1   1   1     6362.05     6621.27     91.01 o 
   2   1   1     1116.39     1214.32     37.15 o 
   3   1   1      853.50      853.31     30.70 o 
   4   1   1      115.42       60.90     17.97 o 
   5   1   1       70.40       54.00      9.37 o 
   6   1   1       79.64       99.74     21.37 o 
   7   1   1     1132.21     1271.15     65.75 o 
   8   1   1      199.92      238.73     39.69 o 
   9   1   1      234.04      262.63     44.67 o 
  10   1   1      438.44      541.72     89.62 o 
 -12   2   1       70.80      113.81     33.98 o 
 -11   2   1       20.93       18.10     25.28 o 
 -10   2   1        4.58       26.18     25.51 o 
  -9   2   1      833.57      817.79     74.81 o 
  -8   2   1      283.18      269.31     21.32 o 
  -7   2   1      286.53      290.89     20.47 o 
  -6   2   1     3946.41     3980.48     64.93 o 
  -5   2   1      533.03      501.26     20.42 o 
  -4   2   1     2782.12     3009.43     51.00 o 
  -3   2   1      383.89      389.53     14.53 o 
  -2   2   1     3318.69     3408.14     33.99 o 
  -1   2   1      391.78      388.82     10.04 o 
   0   2   1     4513.16     4403.52     63.53 o 
   1   2   1     2417.61     2434.92     53.37 o 
   2   2   1      212.96      214.70     17.15 o 
   3   2   1       55.74       39.16     10.24 o 
   4   2   1      315.36      294.14     25.63 o 
   5   2   1      231.77      227.77     24.66 o 
   6   2   1      273.13      329.03     34.23 o 
   7   2   1      526.56      504.72     55.50 o 
   8   2   1       38.05       39.92     22.74 o 
   9   2   1       83.18       36.77     41.19 o 
 -12   3   1      521.83      592.84     72.81 o 
 -11   3   1      198.56      175.11     37.54 o 
 -10   3   1      472.90      437.29     44.19 o 
  -9   3   1      931.01      924.58     63.48 o 
  -8   3   1      220.05      222.13     16.86 o 
  -7   3   1      169.35      167.64     14.87 o 
  -6   3   1     2653.60     2598.08     55.55 o 
  -5   3   1      529.06      538.19     19.66 o 
  -4   3   1      595.42      602.96     20.99 o 
  -3   3   1     3928.33     3900.83     68.54 o 
  -2   3   1       27.96       28.28      3.03 o 
  -1   3   1      939.79      914.67     19.99 o 
   0   3   1     2631.11     2644.01     58.01 o 
   1   3   1     2304.82     2468.67     87.77 o 
   2   3   1       76.47       66.31     11.10 o 
   3   3   1      360.22      324.18     31.80 o 
   4   3   1     1048.28      990.71     53.21 o 
   5   3   1      172.98      174.10     28.46 o 
   6   3   1      457.17      428.29     28.78 o 
   7   3   1      800.01      863.19     78.40 o 
   8   3   1       59.25       76.40     26.62 o 
   9   3   1      126.12       44.43     26.47 o 
 -13   4   1       32.53       75.06     38.13 o 
 -12   4   1      822.71      938.16    218.96 o 
 -11   4   1        5.70        5.59     17.81 o 
 -10   4   1      210.94      184.29     19.62 o 
  -9   4   1      275.82      266.67     21.23 o 
  -8   4   1      880.48      876.10     36.76 o 
  -7   4   1      307.84      297.09     19.08 o 
  -6   4   1     1409.84     1301.84     37.75 o 
  -5   4   1      239.74      225.46     12.34 o 
  -4   4   1      104.60      102.32      6.34 o 
  -3   4   1     2933.13     2973.81     46.67 o 
  -2   4   1      918.32      864.81     17.34 o 
  -1   4   1      422.43      513.06     17.64 o 
   0   4   1     1589.13     1589.88     42.26 o 
   1   4   1     1724.77     1784.98     56.58 o 
   2   4   1       51.35       40.96     12.97 o 
   3   4   1      557.34      574.03     37.61 o 
   4   4   1     1904.81     1963.19    114.77 o 
   5   4   1        9.52       14.86      8.81 o 
   6   4   1       42.97       68.43     19.44 o 
   7   4   1      820.55      925.80     96.98 o 
   8   4   1      163.70      141.86     36.34 o 
 -13   5   1      277.47      348.24     55.91 o 
 -12   5   1      415.67      408.33     40.07 o 
 -11   5   1        1.88        6.65     15.86 o 
 -10   5   1      189.94      160.22     23.13 o 
  -9   5   1      381.60      344.53     22.85 o 
  -8   5   1        3.18       -0.77      5.58 o 
  -7   5   1      196.84      168.50     17.42 o 
  -6   5   1      597.41      554.01     39.12 o 
  -5   5   1      669.44      699.06     27.65 o 
  -4   5   1       76.48       76.51      5.12 o 
  -3   5   1     6263.67     6421.23     68.18 o 
  -2   5   1     1022.46     1009.63     26.07 o 
  -1   5   1      330.68      337.73     14.66 o 
   0   5   1      887.03      915.53     40.74 o 
   1   5   1      957.78      934.81     38.17 o 
   2   5   1      347.79      336.92     29.31 o 
   3   5   1     1553.09     1543.36     82.42 o 
   4   5   1      571.24      569.78     49.38 o 
   5   5   1        2.28       26.95     15.18 o 
   6   5   1       60.73       95.39     30.48 o 
   7   5   1      279.33      321.86     80.89 o 
 -13   6   1       21.89       26.80     17.96 o 
 -12   6   1      302.92      309.35     35.55 o 
 -11   6   1       97.45      127.51     25.29 o 
 -10   6   1      203.28      229.67     31.44 o 
  -9   6   1      788.57      831.72     51.57 o 
  -8   6   1        6.07       -2.06     12.45 o 
  -7   6   1      326.11      280.11     25.59 o 
  -6   6   1     2642.47     2698.44     54.45 o 
  -5   6   1      743.03      711.18     21.27 o 
  -4   6   1     1285.80     1264.70     24.95 o 
  -3   6   1     3472.09     3440.58     47.59 o 
  -2   6   1      575.91      523.36     18.92 o 
  -1   6   1      125.70      120.57     10.32 o 
   0   6   1     3018.55     3196.99     83.61 o 
   1   6   1     1044.91      970.57     49.36 o 
   2   6   1     2492.91     2599.05    150.81 o 
   3   6   1      700.52      654.90     45.01 o 
   4   6   1      207.57      223.69     29.47 o 
   5   6   1       95.83       86.94     28.13 o 
   6   6   1      208.50      185.88     38.02 o 
 -13   7   1      137.12      117.38     25.88 o 
 -12   7   1       98.97      122.01     24.53 o 
 -11   7   1       40.11       49.69     18.42 o 
 -10   7   1       59.07       51.03     18.18 o 
  -9   7   1     1203.49     1166.76     61.85 o 
  -8   7   1       16.76       20.39     10.16 o 
  -7   7   1        6.13       14.64      7.45 o 
  -6   7   1     2812.58     2815.01     77.11 o 
  -5   7   1      615.17      600.34     26.73 o 
  -4   7   1      352.18      351.03     16.97 o 
  -3   7   1      327.93      287.85     11.80 o 
  -2   7   1     1288.89     1320.60     35.29 o 
  -1   7   1        0.64        5.89      3.79 o 
   0   7   1      403.63      378.19     31.06 o 
   1   7   1     2294.28     2389.98    105.49 o 
   2   7   1       77.93       80.44     17.32 o 
   3   7   1     1147.66     1123.22     79.49 o 
   4   7   1      768.91      776.43     70.59 o 
   5   7   1      131.70      153.73     38.30 o 
   6   7   1      106.17       83.46     30.16 o 
 -13   8   1       49.43       32.15     24.20 o 
 -12   8   1      177.11      160.08     29.96 o 
 -11   8   1        1.47       13.84     17.05 o 
 -10   8   1      298.52      281.48     33.75 o 
  -9   8   1      701.60      633.12     38.53 o 
  -8   8   1       83.50       95.27     17.44 o 
  -7   8   1      134.82      124.86     14.56 o 
  -6   8   1     1256.37     1218.02     64.19 o 
  -5   8   1      637.87      608.94     26.88 o 
  -4   8   1        6.97       11.20      7.03 o 
  -3   8   1      768.02      727.27     28.33 o 
  -2   8   1     1191.19     1187.74     34.48 o 
  -1   8   1       16.94       15.83      7.91 o 
   0   8   1      217.01      237.76     24.37 o 
   1   8   1     1659.01     1710.63     71.31 o 
   2   8   1      157.07      160.03     24.96 o 
   3   8   1      221.62      206.08     33.82 o 
   4   8   1      418.39      398.08     50.46 o 
 -13   9   1      182.37      192.46     34.41 o 
 -12   9   1      299.08      291.62     36.02 o 
 -11   9   1        6.70       22.38     16.37 o 
 -10   9   1      404.41      427.14     39.30 o 
  -9   9   1     1884.31     1916.58     76.33 o 
  -8   9   1      185.23      184.75     21.58 o 
  -7   9   1      352.43      316.80     28.55 o 
  -6   9   1     1535.88     1456.29     52.33 o 
  -5   9   1       25.06       15.89      6.94 o 
  -4   9   1      860.79      824.21     38.73 o 
  -3   9   1      724.12      726.65     27.27 o 
  -2   9   1      599.35      600.01     22.01 o 
  -1   9   1      106.01       85.23     11.29 o 
   0   9   1      811.34      804.25     41.23 o 
   1   9   1      167.99      174.08     29.93 o 
   2   9   1       36.96       62.22     34.26 o 
   3   9   1      141.52      155.95     33.24 o 
 -12  10   1     1183.82     1345.49    120.84 o 
 -11  10   1      106.34       63.41     26.18 o 
 -10  10   1     1444.09     1534.36    103.03 o 
  -9  10   1      194.67      219.75     24.55 o 
  -8  10   1       38.33       45.97     21.97 o 
  -7  10   1       56.91       97.48     27.60 o 
  -6  10   1      825.69      724.13     53.84 o 
  -5  10   1      206.41      192.00     25.67 o 
  -4  10   1      230.94      198.63     20.17 o 
  -3  10   1      883.29      943.58     61.71 o 
  -2  10   1      731.92      687.89     44.59 o 
  -1  10   1       80.36       63.84     16.81 o 
   0  10   1     1154.93     1065.23     65.57 o 
   1  10   1      557.68      603.13     62.50 o 
   2  10   1        1.76        7.87     33.09 o 
 -12  11   1      404.94      451.72     85.43 o 
 -11  11   1       19.71       18.43     30.28 o 
 -10  11   1        3.33       36.38     25.29 o 
  -9  11   1      408.65      384.92     52.64 o 
  -8  11   1      389.52      384.36     57.05 o 
  -7  11   1      196.24      249.90     43.24 o 
  -6  11   1      317.96      379.43     50.69 o 
  -5  11   1      790.40      729.41     69.42 o 
  -4  11   1       23.33        1.64     18.88 o 
  -3  11   1      919.92      973.27     81.79 o 
  -2  11   1      420.24      510.02     61.35 o 
  -1  11   1      229.01      303.74     51.82 o 
   0  11   1      720.49      818.08     84.66 o 
   1  11   1      349.55      264.93     75.82 o 
 -11  12   1      313.98      211.27     46.22 o 
 -10  12   1       18.48        0.77     19.67 o 
  -9  12   1      683.77      768.26     74.88 o 
  -8  12   1      109.71      103.41     35.89 o 
  -7  12   1      207.71      198.38     39.71 o 
  -6  12   1      995.13     1119.59     88.58 o 
  -5  12   1      542.31      519.10    106.02 o 
  -4  12   1       66.90       57.00     23.78 o 
  -3  12   1      553.44      650.45     70.60 o 
  -2  12   1       64.11      126.17     39.35 o 
  -1  12   1       21.89       60.86     32.14 o 
 -10  13   1       67.22       84.52     64.38 o 
  -9  13   1      601.22      632.54     72.89 o 
  -8  13   1       49.84       -2.39     53.21 o 
  -7  13   1      263.42      264.58     50.24 o 
  -6  13   1     1035.69      935.15     86.65 o 
  -5  13   1      136.03      152.72     38.36 o 
  -4  13   1        7.36       16.87     40.10 o 
  -3  13   1      269.14      195.87     43.41 o 
   4 -14   2      494.67      506.21    105.93 o 
   5 -14   2       31.94       84.09     56.11 o 
   6 -14   2      203.58      258.99     47.31 o 
   7 -14   2      209.69      158.78     39.58 o 
   8 -14   2      399.75      444.00     63.77 o 
   1 -13   2      474.40      483.27     65.47 o 
   2 -13   2        2.09       29.14     29.31 o 
   3 -13   2       82.64      105.20     40.56 o 
   4 -13   2      497.85      501.90     69.65 o 
   5 -13   2       32.11        0.97     25.74 o 
   6 -13   2      430.89      570.71     65.67 o 
   7 -13   2      560.17      611.36     67.58 o 
   8 -13   2      346.24      395.01     56.66 o 
   9 -13   2      288.55      230.40    135.95 o 
  10 -13   2      112.98      206.48     45.38 o 
  -1 -12   2        0.01      -23.73     27.24 o 
   0 -12   2      157.32      143.18     39.19 o 
   1 -12   2      353.18      378.11     53.51 o 
   2 -12   2       43.89       33.16     20.64 o 
   3 -12   2      240.21      261.41     42.58 o 
   4 -12   2      648.40      674.18     67.26 o 
   5 -12   2        4.46       10.84     19.93 o 
   6 -12   2       29.84       18.39     20.15 o 
   7 -12   2      344.44      428.15     54.89 o 
   8 -12   2      853.27      824.42     77.00 o 
   9 -12   2       68.69       50.34     27.53 o 
  10 -12   2      356.22      380.36     57.41 o 
  11 -12   2      581.07      609.42     72.01 o 
  -2 -11   2      270.22      397.60     60.48 o 
  -1 -11   2       21.27       50.78     28.96 o 
   0 -11   2       74.44      124.55     47.01 o 
   1 -11   2      301.98      361.60     50.55 o 
   2 -11   2        1.29       27.34     21.57 o 
   3 -11   2      546.62      691.08    133.88 o 
   4 -11   2      911.38      939.25     88.02 o 
   5 -11   2      213.54      197.36     35.78 o 
   6 -11   2      713.47      722.47     66.99 o 
   7 -11   2      258.06      283.00     44.12 o 
   8 -11   2       48.02       65.29     27.82 o 
   9 -11   2       72.23       89.35     29.99 o 
  10 -11   2      125.41       61.70     51.05 o 
  11 -11   2      181.45      251.01     47.77 o 
  -4 -10   2        6.47       15.51     32.16 o 
  -3 -10   2      336.74      350.58    109.21 o 
  -2 -10   2     1036.06     1328.27    160.20 o 
  -1 -10   2        5.93      -10.10     12.22 o 
   0 -10   2      590.04      538.99     29.42 o 
   1 -10   2      394.15      350.03     25.61 o 
   2 -10   2       83.49       68.06     22.55 o 
   3 -10   2     1159.26     1137.38    117.35 o 
   4 -10   2      837.16      789.62     47.88 o 
   5 -10   2       73.25       89.31     13.85 o 
   6 -10   2      277.51      223.83     34.34 o 
   7 -10   2       17.95        8.06     11.85 o 
   8 -10   2       99.17       78.44     16.30 o 
   9 -10   2       36.09       35.23     12.94 o 
  10 -10   2      540.42      515.02     43.87 o 
  11 -10   2      290.91      346.69     39.72 o 
  12 -10   2        1.80       15.85     25.64 o 
  -5  -9   2      520.49      504.98     62.19 o 
  -4  -9   2       85.64       74.45     35.49 o 
  -3  -9   2      374.29      388.10     46.10 o 
  -2  -9   2      702.17      718.72     56.29 o 
  -1  -9   2      174.23      177.74     33.34 o 
   0  -9   2      171.03      151.69     11.48 o 
   1  -9   2      517.25      497.06     20.13 o 
   2  -9   2      114.22       85.21     23.15 o 
   3  -9   2      366.39      448.38     46.08 o 
   4  -9   2      709.68      752.30     39.46 o 
   5  -9   2     2156.63     2181.60    116.58 o 
   6  -9   2      421.56      392.78     24.11 o 
   7  -9   2      928.46      900.51     36.16 o 
   8  -9   2      108.82       88.58     19.93 o 
   9  -9   2      199.92      136.50     39.74 o 
  10  -9   2      881.59      823.63     57.30 o 
  11  -9   2      217.65      259.74     36.52 o 
  12  -9   2       33.50       72.16     24.10 o 
  -6  -8   2      113.80      112.35     33.72 o 
  -5  -8   2       85.94       84.85     27.17 o 
  -4  -8   2        0.31       12.01     14.50 o 
  -3  -8   2      114.58      102.55     25.16 o 
  -2  -8   2     1405.72     1557.13     80.81 o 
  -1  -8   2       37.89       42.85     15.35 o 
   0  -8   2     1395.60     1409.62     52.77 o 
   1  -8   2     1795.52     1663.49     52.11 o 
   2  -8   2        1.72       12.95      6.85 o 
   3  -8   2      830.10      887.47     42.53 o 
   4  -8   2      855.91      822.80     47.92 o 
   5  -8   2      104.71       80.20      9.23 o 
   6  -8   2     1857.97     1893.90     63.75 o 
   7  -8   2      188.60      204.22     24.15 o 
   8  -8   2      232.09      275.74     30.15 o 
   9  -8   2       71.17       58.41     17.34 o 
  10  -8   2      777.33      846.64     59.09 o 
  11  -8   2      121.05      119.02     24.98 o 
  12  -8   2       32.03       12.68     24.37 o 
  -7  -7   2        1.37        5.78     24.01 o 
  -6  -7   2      313.57      315.61     80.35 o 
  -5  -7   2      192.20      232.41     39.18 o 
  -4  -7   2      401.45      369.99     44.27 o 
  -3  -7   2      245.17      242.16     44.82 o 
  -2  -7   2      920.79     1036.04     62.13 o 
  -1  -7   2      105.34       75.35      9.94 o 
   0  -7   2     1906.02     1989.50     59.88 o 
   1  -7   2      795.94      698.07     51.46 o 
   2  -7   2      449.10      461.84     30.69 o 
   3  -7   2     1197.20     1184.17     40.57 o 
   4  -7   2     1378.17     1305.87     33.64 o 
   5  -7   2        3.88       11.78     12.26 o 
   6  -7   2     1145.15     1198.52     51.96 o 
   7  -7   2     2567.92     2691.73     86.80 o 
   8  -7   2      657.06      681.21     46.79 o 
   9  -7   2      651.47      602.07     54.06 o 
  10  -7   2      647.88      642.49     51.59 o 
  11  -7   2       13.57       43.23     21.81 o 
  12  -7   2      175.61      162.33     31.32 o 
  -8  -6   2      157.56       87.32     30.57 o 
  -7  -6   2      264.60      281.56     45.77 o 
  -6  -6   2       17.66       29.52     27.27 o 
  -5  -6   2        6.76        6.05     16.86 o 
  -4  -6   2       37.11       13.47     12.41 o 
  -3  -6   2      261.93      326.95     36.07 o 
  -2  -6   2     1210.62     1250.71     64.23 o 
  -1  -6   2      208.68      226.55     14.48 o 
   0  -6   2      218.28      189.96     17.09 o 
   1  -6   2     2283.64     2209.91     94.46 o 
   2  -6   2     3566.29     4196.39    113.71 o 
   3  -6   2     2124.65     2179.96     56.60 o 
   4  -6   2     5010.37     5019.56     97.52 o 
   5  -6   2      238.44      255.73     30.30 o 
   6  -6   2     1173.25     1142.42     55.52 o 
   7  -6   2     1000.84     1014.68     52.72 o 
   8  -6   2      636.92      667.72     37.64 o 
   9  -6   2       22.63       23.21      8.61 o 
  10  -6   2      324.05      366.36     46.78 o 
  11  -6   2      149.71      254.30     32.77 o 
  12  -6   2      154.74      113.92     26.97 o 
  -8  -5   2      138.94      211.95     41.96 o 
  -7  -5   2      178.09      126.35     29.82 o 
  -6  -5   2       40.98       71.38     25.69 o 
  -5  -5   2     1362.79     1351.46     81.30 o 
  -4  -5   2        2.46      -17.29     17.29 o 
  -3  -5   2     2399.61     2390.40     93.35 o 
  -2  -5   2      615.38      578.56     29.65 o 
  -1  -5   2       11.11        8.69      4.90 o 
   0  -5   2     1964.76     2191.29     47.81 o 
   1  -5   2       42.74       22.29      4.36 o 
   2  -5   2       22.65       27.51      7.17 o 
   3  -5   2       33.73       31.97     12.28 o 
   4  -5   2     1976.81     1989.17     82.94 o 
   5  -5   2       68.11       51.55      8.53 o 
   6  -5   2       26.33       13.68      5.87 o 
   7  -5   2     1523.24     1611.22     42.92 o 
   8  -5   2      130.79      137.01     15.86 o 
   9  -5   2        1.35        5.69      9.44 o 
  10  -5   2       13.45        8.54     16.88 o 
  11  -5   2      766.74      904.03     58.56 o 
  12  -5   2       63.21      111.44     66.76 o 
  -9  -4   2      221.98      222.08     43.68 o 
  -8  -4   2      183.33      126.79     34.01 o 
  -7  -4   2      765.75      682.90     63.94 o 
  -6  -4   2     1553.33     1572.33     61.91 o 
  -5  -4   2      459.08      420.56     28.74 o 
  -4  -4   2      211.58      201.44     30.08 o 
  -3  -4   2     1610.39     1759.62    103.32 o 
  -2  -4   2      520.82      478.47     26.33 o 
  -1  -4   2      197.38      215.78     11.60 o 
   0  -4   2     4174.65     4328.83     63.15 o 
   1  -4   2     1594.37     1611.54     34.64 o 
   2  -4   2      743.13      767.84     32.12 o 
   3  -4   2      342.50      312.65     14.83 o 
   4  -4   2     4670.46     4918.27     76.19 o 
   5  -4   2      952.73      930.45     26.84 o 
   6  -4   2      496.97      510.74     21.85 o 
   7  -4   2     1551.36     1551.92     46.67 o 
   8  -4   2      558.27      542.44     28.13 o 
   9  -4   2      159.72      163.57     18.84 o 
  10  -4   2     1502.88     1583.96    105.16 o 
  11  -4   2      537.24      708.47    136.55 o 
  12  -4   2      533.30      639.46     77.47 o 
 -10  -3   2       64.71       11.93     46.47 o 
  -9  -3   2      217.39      263.41     44.62 o 
  -8  -3   2       23.39       45.54     23.53 o 
  -7  -3   2      338.36      310.62     30.34 o 
  -6  -3   2     1016.23      951.49     41.91 o 
  -5  -3   2     1774.44     1758.16     61.22 o 
  -4  -3   2       69.06       73.58     11.72 o 
  -3  -3   2     2904.93     2937.24     78.11 o 
  -2  -3   2     1558.67     1630.79     40.27 o 
  -1  -3   2      265.61      273.45     15.78 o 
   0  -3   2     3593.01     3700.94     42.52 o 
   1  -3   2    12046.14    12335.15    130.16 o 
   2  -3   2      265.84      292.35     13.46 o 
   3  -3   2     2073.99     2003.41     34.70 o 
   4  -3   2     7211.73     7589.49     90.14 o 
   5  -3   2      707.53      715.67     26.62 o 
   6  -3   2      701.91      683.64     27.65 o 
   7  -3   2     1809.13     1892.94     51.57 o 
   8  -3   2      638.30      645.53     32.40 o 
   9  -3   2     1118.12     1216.19     89.81 o 
  10  -3   2      503.73      552.20     94.64 o 
  11  -3   2      475.77      591.90     70.37 o 
 -10  -2   2        1.75       32.88     24.40 o 
  -9  -2   2      929.02      913.86     80.81 o 
  -8  -2   2      247.51      258.25     29.58 o 
  -7  -2   2      264.96      228.39     21.70 o 
  -6  -2   2     2055.61     2083.22     98.14 o 
  -5  -2   2      274.13      247.00     17.26 o 
  -4  -2   2        9.73       -0.77      5.55 o 
  -3  -2   2      316.84      286.96     17.20 o 
  -2  -2   2     4064.47     4398.06     58.98 o 
  -1  -2   2     3342.92     3486.52     45.18 o 
   0  -2   2       24.22       26.84      3.10 o 
   1  -2   2     4823.47     4907.73     95.05 o 
   2  -2   2      122.70      129.79      7.60 o 
   3  -2   2      575.98      562.31     18.23 o 
   4  -2   2      246.95      204.63     12.77 o 
   5  -2   2      433.63      376.80     19.49 o 
   6  -2   2       75.48       58.57      8.32 o 
   7  -2   2       24.61       20.53     10.91 o 
   8  -2   2     1833.58     1740.78     89.65 o 
   9  -2   2        4.00      -35.27     53.90 o 
  10  -2   2      862.41      965.99     86.29 o 
  11  -2   2      288.22      332.30     57.52 o 
 -11  -1   2       54.26       80.68     62.73 o 
 -10  -1   2      183.83      162.35     36.28 o 
  -9  -1   2      972.63     1103.40    108.64 o 
  -8  -1   2      198.75      155.30     33.43 o 
  -7  -1   2       73.60       28.40     15.85 o 
  -6  -1   2     1009.97      989.00     40.87 o 
  -5  -1   2      222.98      181.36     14.36 o 
  -4  -1   2      766.46      742.62     25.70 o 
  -3  -1   2     1229.66     1218.34     32.21 o 
  -2  -1   2     2523.57     2679.27     48.79 o 
  -1  -1   2     2764.73     2858.23     49.22 o 
   0  -1   2     1383.10     1338.41     20.97 o 
   1  -1   2     1601.38     1618.47     28.11 o 
   2  -1   2     1480.83     1603.71     29.73 o 
   3  -1   2      550.07      545.52     17.92 o 
   4  -1   2     3362.22     3359.43     57.89 o 
   5  -1   2      281.32      283.96     23.00 o 
   6  -1   2     1966.12     2018.93     58.94 o 
   7  -1   2       18.84       46.95     20.25 o 
   8  -1   2      557.94      553.91     52.81 o 
   9  -1   2        6.68        3.39     37.18 o 
  10  -1   2      164.31      250.28     46.34 o 
  11  -1   2       65.36      107.26     40.17 o 
 -11   0   2        3.06      -12.88     20.74 o 
 -10   0   2       96.98      114.71     33.04 o 
  -9   0   2      586.79      612.22     62.18 o 
  -8   0   2     1118.25     1120.85     88.67 o 
  -7   0   2       42.23       46.46     11.21 o 
  -6   0   2     1711.72     1705.10     46.68 o 
  -5   0   2     1739.34     1787.49     43.56 o 
  -4   0   2       71.40       69.63      7.91 o 
  -3   0   2     4013.88     4130.49     54.56 o 
  -2   0   2    48553.37    49421.64    506.37 o 
  -1   0   2      120.70      112.35      4.38 o 
   0   0   2    11095.34    11159.17    166.81 o 
   1   0   2     4295.67     4355.75     72.75 o 
   2   0   2      177.56      183.59     12.51 o 
   3   0   2     4811.88     5208.30     81.35 o 
   4   0   2     3425.25     3482.73     70.40 o 
   5   0   2      780.41      787.38     36.73 o 
   6   0   2     1255.50     1385.09     75.23 o 
   7   0   2      838.06      835.48     63.56 o 
   8   0   2      164.33      154.88     25.55 o 
   9   0   2       12.14       30.91     24.05 o 
  10   0   2      216.59      289.73     71.84 o 
 -12   1   2      246.45      303.25     97.97 o 
 -11   1   2      119.32       72.83     27.50 o 
 -10   1   2       64.29       30.50     56.64 o 
  -9   1   2      809.10      806.60     79.45 o 
  -8   1   2     1764.04     1748.15     70.93 o 
  -7   1   2      155.73      138.93     16.31 o 
  -6   1   2      860.80      821.32     34.14 o 
  -5   1   2     6464.49     7021.42    101.76 o 
  -4   1   2      155.54      180.33     10.53 o 
  -3   1   2    21018.14    21175.36    169.94 o 
  -2   1   2     5875.82     6017.44     60.19 o 
  -1   1   2      513.78      474.81     12.82 o 
   0   1   2      310.08      304.13     12.43 o 
   1   1   2     4395.57     4415.02     70.65 o 
   2   1   2      202.89      209.69     15.74 o 
   3   1   2     3934.96     4330.05     68.87 o 
   4   1   2      991.36      913.39     36.34 o 
   5   1   2     1292.80     1326.43     58.19 o 
   6   1   2       61.89       46.24     18.12 o 
   7   1   2     1342.39     1338.40     83.34 o 
   8   1   2      571.41      599.67     49.87 o 
   9   1   2        1.25        0.67     31.55 o 
  10   1   2      247.57      224.34     48.81 o 
 -12   2   2      149.18      235.91     51.02 o 
 -11   2   2      209.84      217.97     41.54 o 
 -10   2   2      102.33       81.14     28.22 o 
  -9   2   2      869.69      920.11     45.46 o 
  -8   2   2      169.57      127.65     17.00 o 
  -7   2   2      873.58      848.20     32.68 o 
  -6   2   2       26.80       28.09      5.98 o 
  -5   2   2     4300.81     4350.82     68.84 o 
  -4   2   2       66.27       72.95      6.88 o 
  -3   2   2     1651.39     1542.72     22.92 o 
  -2   2   2      330.78      326.95      9.39 o 
  -1   2   2     1781.91     1712.04     24.38 o 
   0   2   2      919.66      959.91     22.27 o 
   1   2   2      108.83       82.97      9.87 o 
   2   2   2     1058.94     1098.20     45.92 o 
   3   2   2      574.50      522.72     31.11 o 
   4   2   2     1471.58     1539.36     59.88 o 
   5   2   2      413.37      397.91     41.45 o 
   6   2   2       84.63       61.48     20.45 o 
   7   2   2      938.84      881.97     88.09 o 
   8   2   2       37.73       77.23     26.92 o 
   9   2   2        1.28      -37.83     37.83 o 
 -13   3   2       17.59      -32.51     32.51 o 
 -12   3   2       15.77       40.10     27.81 o 
 -11   3   2      298.48      340.38     55.23 o 
 -10   3   2        6.71       -3.17     10.19 o 
  -9   3   2      737.39      748.52     36.03 o 
  -8   3   2      729.26      746.04     33.01 o 
  -7   3   2      610.00      628.32     27.11 o 
  -6   3   2      664.20      646.96     26.84 o 
  -5   3   2     2361.20     2205.55     42.81 o 
  -4   3   2      752.15      782.84     18.30 o 
  -3   3   2      618.36      571.35     12.91 o 
  -2   3   2     1966.43     1914.51     29.86 o 
  -1   3   2      461.68      465.14     14.40 o 
   0   3   2     3238.60     3351.01     53.25 o 
   1   3   2     2697.69     2669.09     64.58 o 
   2   3   2     1179.90     1232.90     47.01 o 
   3   3   2      718.46      715.98     39.53 o 
   4   3   2     2278.69     2153.89     75.98 o 
   5   3   2       80.60       49.35     20.27 o 
   6   3   2      110.02       58.77     22.37 o 
   7   3   2      192.36      233.77     33.40 o 
   8   3   2       92.09       73.20     26.75 o 
 -13   4   2      153.73      164.17     43.77 o 
 -12   4   2      736.23      670.86     74.76 o 
 -11   4   2       70.98       90.16     21.25 o 
 -10   4   2       85.80       76.87     13.86 o 
  -9   4   2      885.91      844.28     36.12 o 
  -8   4   2     1551.81     1570.33     44.80 o 
  -7   4   2       32.56       31.57      6.77 o 
  -6   4   2     3289.86     3283.72     65.88 o 
  -5   4   2     2792.07     2720.06     39.28 o 
  -4   4   2      113.95      126.75      7.62 o 
  -3   4   2      245.82      222.23      9.16 o 
  -2   4   2     3368.14     3355.38     45.67 o 
  -1   4   2      279.73      286.53     14.39 o 
   0   4   2     2144.11     2271.42     56.87 o 
   1   4   2     3047.37     3122.17     78.86 o 
   2   4   2     1723.84     1606.33     59.40 o 
   3   4   2       22.27       24.46      6.16 o 
   4   4   2     2675.48     2549.17    128.21 o 
   5   4   2       25.87       12.47     21.52 o 
   6   4   2      214.79      235.15     40.21 o 
   7   4   2      296.91      294.92     46.44 o 
   8   4   2      218.55      162.80     59.16 o 
 -13   5   2      225.05      175.85     38.61 o 
 -12   5   2      556.55      518.74     45.27 o 
 -11   5   2      291.16      327.06     33.33 o 
 -10   5   2      365.90      387.08     25.10 o 
  -9   5   2     1298.79     1300.71     45.08 o 
  -8   5   2      209.45      195.34     14.46 o 
  -7   5   2       87.06       82.09      7.49 o 
  -6   5   2     1184.20     1102.45     26.13 o 
  -5   5   2     1616.80     1563.03     41.53 o 
  -4   5   2      599.18      640.45     17.41 o 
  -3   5   2      823.81      811.70     18.88 o 
  -2   5   2     2563.00     2677.67     46.24 o 
  -1   5   2       18.70       11.06     10.25 o 
   0   5   2       16.83       18.93     10.90 o 
   1   5   2     3641.46     3622.63     93.94 o 
   2   5   2      486.65      496.87     35.46 o 
   3   5   2       63.31       90.78     34.22 o 
   4   5   2      374.26      314.26     42.27 o 
   5   5   2      695.45      728.40     52.80 o 
   6   5   2       28.28       84.97     23.56 o 
   7   5   2      462.40      411.74     64.94 o 
 -13   6   2       38.08       42.06     19.61 o 
 -12   6   2      404.12      437.57     48.35 o 
 -11   6   2      145.24      129.11     21.48 o 
 -10   6   2       60.73       67.27     10.74 o 
  -9   6   2      436.09      338.74     43.57 o 
  -8   6   2      297.87      298.79     24.45 o 
  -7   6   2       83.69       58.57     10.37 o 
  -6   6   2      501.13      504.33     16.76 o 
  -5   6   2     1533.50     1478.70     33.90 o 
  -4   6   2        5.91        9.49      3.42 o 
  -3   6   2     1089.92     1051.04     24.40 o 
  -2   6   2     1506.27     1495.95     38.04 o 
  -1   6   2       10.28       -5.12      8.35 o 
   0   6   2        6.99        7.72      8.55 o 
   1   6   2     2229.76     2172.55     78.13 o 
   2   6   2       13.62       21.22     14.19 o 
   3   6   2      193.86      261.65     38.36 o 
   4   6   2      411.41      381.36     40.20 o 
   5   6   2       26.65       40.35     20.21 o 
   6   6   2      125.66       43.27     25.50 o 
 -13   7   2       36.16       28.35     19.00 o 
 -12   7   2      295.06      239.52     31.48 o 
 -11   7   2      551.46      489.20     46.94 o 
 -10   7   2       10.72       18.37     15.38 o 
  -9   7   2     1078.33     1167.31     60.37 o 
  -8   7   2      357.02      365.67     32.32 o 
  -7   7   2      217.54      188.69     20.80 o 
  -6   7   2      205.18      200.54     13.31 o 
  -5   7   2     1004.91      884.56     23.58 o 
  -4   7   2      236.20      207.06     10.24 o 
  -3   7   2     1769.54     1689.38     34.13 o 
  -2   7   2     2838.51     2747.24     54.78 o 
  -1   7   2      732.60      769.76     37.83 o 
   0   7   2       22.70       12.75     11.62 o 
   1   7   2      120.84       96.09     19.73 o 
   2   7   2       72.64       90.20     27.67 o 
   3   7   2      175.18      182.27     28.16 o 
   4   7   2      106.86       96.48     22.50 o 
   5   7   2      261.09      243.54     44.92 o 
 -13   8   2       20.59        4.89     15.10 o 
 -12   8   2      550.30      527.50     49.52 o 
 -11   8   2      625.01      624.95     51.02 o 
 -10   8   2       44.59       31.40     14.53 o 
  -9   8   2     1045.34     1053.74     48.85 o 
  -8   8   2     1862.28     1761.33     68.71 o 
  -7   8   2      902.32      895.84     65.46 o 
  -6   8   2      892.30      813.04     33.28 o 
  -5   8   2      619.94      541.07     18.74 o 
  -4   8   2       43.82       21.46     10.29 o 
  -3   8   2       32.18       42.48      6.13 o 
  -2   8   2      315.09      309.89     19.50 o 
  -1   8   2      560.35      526.30     39.38 o 
   0   8   2       23.48        8.79     19.75 o 
   1   8   2      653.17      657.89     51.23 o 
   2   8   2      182.68      140.58     24.14 o 
   3   8   2       66.16       64.84     20.88 o 
   4   8   2      281.07      237.10     41.37 o 
 -13   9   2       11.47       -6.06     16.51 o 
 -12   9   2      558.57      634.91     53.42 o 
 -11   9   2      357.04      372.17     39.83 o 
 -10   9   2      131.93      151.17     24.50 o 
  -9   9   2      308.94      274.02     28.90 o 
  -8   9   2      487.26      540.51     55.22 o 
  -7   9   2       50.53       46.00     14.25 o 
  -6   9   2      214.73      193.52     14.34 o 
  -5   9   2     2717.61     2664.03    101.19 o 
  -4   9   2        2.87        5.21      4.40 o 
  -3   9   2      305.97      284.05     15.88 o 
  -2   9   2      847.55      884.70     44.92 o 
  -1   9   2      106.40       57.29     15.60 o 
   0   9   2      439.09      466.97     37.20 o 
   1   9   2      204.39      207.95     24.74 o 
   2   9   2      177.74      166.32     25.58 o 
   3   9   2      155.15      132.23     38.97 o 
 -12  10   2       75.64       90.77     31.35 o 
 -11  10   2      347.34      435.29     56.70 o 
 -10  10   2      180.04      137.62     64.94 o 
  -9  10   2      307.02      339.17     46.53 o 
  -8  10   2      676.20      705.82     65.40 o 
  -7  10   2       24.13        1.56     34.88 o 
  -6  10   2      378.01      462.80     53.15 o 
  -5  10   2     1029.03     1024.30     54.33 o 
  -4  10   2       55.25       73.98     15.14 o 
  -3  10   2      329.18      329.67     26.87 o 
  -2  10   2      477.09      483.11     35.60 o 
  -1  10   2       62.07       86.91     18.47 o 
   0  10   2      414.01      499.03     45.67 o 
   1  10   2      357.73      327.73     70.35 o 
 -12  11   2       73.23       82.57     43.38 o 
 -11  11   2       11.39       26.83     24.91 o 
 -10  11   2       73.30       56.18     30.94 o 
  -9  11   2      506.92      494.56     59.33 o 
  -8  11   2      135.93      155.58     32.96 o 
  -7  11   2       17.09       -0.70     22.71 o 
  -6  11   2        8.68       20.68     23.10 o 
  -5  11   2      454.85      465.90     94.67 o 
  -4  11   2       32.79       63.47     31.01 o 
  -3  11   2      500.46      554.20     47.92 o 
  -2  11   2      548.97      552.35     66.54 o 
  -1  11   2       43.02       81.35     29.22 o 
   0  11   2       24.14       45.44     28.07 o 
 -11  12   2      318.40      320.04     53.12 o 
 -10  12   2        5.50       -7.75     37.52 o 
  -9  12   2      625.56      709.43     73.21 o 
  -8  12   2      309.01      318.87     60.90 o 
  -7  12   2       11.15      -21.05     21.05 o 
  -6  12   2      141.32      184.19     38.45 o 
  -5  12   2      130.37      173.95     41.81 o 
  -4  12   2       35.34       45.01     50.86 o 
  -3  12   2      218.39      292.91     96.17 o 
  -2  12   2      545.91      584.82     71.46 o 
  -9  13   2      231.38      242.25     71.44 o 
  -8  13   2      464.21      466.34     75.31 o 
  -7  13   2        2.55       32.12     35.92 o 
  -6  13   2      456.61      406.00     57.50 o 
  -5  13   2      398.42      474.46     64.68 o 
   3 -14   3      137.49      166.57     41.56 o 
   4 -14   3      374.47      397.02     57.30 o 
   5 -14   3       98.34       84.20     60.31 o 
   6 -14   3        6.23       -6.52     23.23 o 
   7 -14   3     1026.55      915.64     86.00 o 
   8 -14   3       10.69       18.08     67.77 o 
   0 -13   3      407.85      439.60     65.50 o 
   1 -13   3      932.82     1193.92     98.83 o 
   2 -13   3      178.74      256.90     47.90 o 
   3 -13   3       94.36      110.28     36.41 o 
   4 -13   3      826.47      809.75     76.36 o 
   5 -13   3      440.08      552.45     72.06 o 
   6 -13   3        1.86      -23.45     23.45 o 
   7 -13   3     1868.41     2003.90    190.89 o 
   8 -13   3      341.76      274.54     71.87 o 
   9 -13   3       61.81       41.38     91.44 o 
  10 -13   3      310.06      405.99     86.47 o 
  -1 -12   3      100.05      192.05     43.87 o 
   0 -12   3      313.80      347.86     53.10 o 
   1 -12   3      991.43      987.74     94.00 o 
   2 -12   3      683.13      760.72     72.58 o 
   3 -12   3       10.32       -6.95     34.12 o 
   4 -12   3     1164.43     1213.88     89.33 o 
   5 -12   3      286.84      261.40     76.67 o 
   6 -12   3       15.28       17.54     50.02 o 
   7 -12   3     1240.82     1357.49     96.10 o 
   8 -12   3     1000.62      915.25     82.00 o 
   9 -12   3       62.66       83.67     30.40 o 
  10 -12   3      190.81      582.68    169.84 o 
  11 -12   3      321.81      323.06     91.08 o 
  -3 -11   3       26.43       18.47     21.41 o 
  -2 -11   3      458.00      314.74     51.33 o 
  -1 -11   3       41.28       43.06     21.85 o 
   0 -11   3      550.38      524.76     59.66 o 
   1 -11   3     1732.08     1435.93    160.53 o 
   2 -11   3       42.61       37.28     22.74 o 
   3 -11   3      227.97      227.54     40.29 o 
   4 -11   3      542.43      628.92    119.43 o 
   5 -11   3       60.95       73.20     25.80 o 
   6 -11   3      799.51      634.40    109.77 o 
   7 -11   3      123.74      101.53     28.41 o 
   8 -11   3      765.24      815.17     74.13 o 
   9 -11   3        5.88       64.77     42.56 o 
  10 -11   3      342.19      447.91     59.54 o 
  11 -11   3      105.07      136.08     47.49 o 
  -4 -10   3        2.41      -26.40     26.40 o 
  -3 -10   3      390.28      416.58     40.52 o 
  -2 -10   3      970.06      930.99     56.32 o 
  -1 -10   3        1.90        1.15     14.49 o 
   0 -10   3      227.98      203.14     15.69 o 
   1 -10   3      964.92     1096.10     78.21 o 
   2 -10   3      306.87      342.70     33.10 o 
   3 -10   3      243.71      200.65     34.51 o 
   4 -10   3     1492.79     1448.32     98.59 o 
   5 -10   3      693.05      623.22     34.38 o 
   6 -10   3      882.75      859.18     69.38 o 
   7 -10   3      476.49      506.12     33.27 o 
   8 -10   3      838.39      890.74     51.62 o 
   9 -10   3       57.67       42.52     19.37 o 
  10 -10   3      209.40      388.14     48.54 o 
  11 -10   3      293.43      290.37     37.15 o 
  12 -10   3       64.45       23.18     23.62 o 
  -5  -9   3      381.15      420.47     55.32 o 
  -4  -9   3        5.11       -7.50     29.79 o 
  -3  -9   3      266.25      271.24     30.98 o 
  -2  -9   3      979.85     1015.70     55.70 o 
  -1  -9   3      687.33      659.42     40.88 o 
   0  -9   3        7.38       29.51      9.62 o 
   1  -9   3     1889.43     1961.03     98.23 o 
   2  -9   3      418.14      424.17     45.96 o 
   3  -9   3      292.75      316.88     28.30 o 
   4  -9   3      308.30      300.72     30.29 o 
   5  -9   3     6159.46     5683.85    153.24 o 
   6  -9   3       13.67       12.28     10.26 o 
   7  -9   3     1681.88     1801.71     69.82 o 
   8  -9   3      800.53      829.76     51.29 o 
   9  -9   3       60.17      193.44     45.49 o 
  10  -9   3      363.81      477.10     46.93 o 
  11  -9   3     1076.45     1073.97     74.59 o 
  12  -9   3      276.16      225.99     41.25 o 
  -6  -8   3      192.98      156.12     36.46 o 
  -5  -8   3      943.72      977.79     78.84 o 
  -4  -8   3        1.19       40.32     20.14 o 
  -3  -8   3      783.86      780.42    107.02 o 
  -2  -8   3      449.79      474.10     36.57 o 
  -1  -8   3      657.59      594.76     35.48 o 
   0  -8   3      129.44      140.21     14.66 o 
   1  -8   3      585.01      561.77     64.88 o 
   2  -8   3      769.12      792.33     56.40 o 
   3  -8   3      214.39      225.79     21.68 o 
   4  -8   3     1055.57     1028.36     30.22 o 
   5  -8   3     3468.97     3251.26     85.32 o 
   6  -8   3      132.70       85.02     21.19 o 
   7  -8   3      818.00      891.18     49.87 o 
   8  -8   3      508.70      545.61     42.51 o 
   9  -8   3        2.29       19.65     14.76 o 
  10  -8   3      763.55      846.78     61.05 o 
  11  -8   3      101.03      153.66     29.11 o 
  12  -8   3      166.36      122.61     34.18 o 
  -7  -7   3       77.95       69.69     29.95 o 
  -6  -7   3      424.38      414.25     52.41 o 
  -5  -7   3      539.39      554.82     56.19 o 
  -4  -7   3        6.83        1.90     15.26 o 
  -3  -7   3      533.52      508.53     47.35 o 
  -2  -7   3      995.48      979.20     48.94 o 
  -1  -7   3      304.04      285.08     17.18 o 
   0  -7   3     2474.54     2573.62     68.17 o 
   1  -7   3      327.64      270.44     30.45 o 
   2  -7   3      887.21      805.95     24.87 o 
   3  -7   3     1536.46     1567.84     52.27 o 
   4  -7   3     1486.86     1437.47     56.64 o 
   5  -7   3      385.63      344.09     17.89 o 
   6  -7   3        2.80        4.83      7.07 o 
   7  -7   3      598.65      505.89     50.03 o 
   8  -7   3       47.04       58.86     19.82 o 
   9  -7   3       83.93       88.74     22.04 o 
  10  -7   3      826.82      824.70     69.44 o 
  11  -7   3      355.95      380.51     39.83 o 
  12  -7   3       26.92       -6.35     15.96 o 
  -8  -6   3      824.79      741.35     78.10 o 
  -7  -6   3       76.11       27.08     22.21 o 
  -6  -6   3      547.27      498.40     56.31 o 
  -5  -6   3      169.54      170.89     32.74 o 
  -4  -6   3      165.42      146.62     34.32 o 
  -3  -6   3      300.01      287.68     35.25 o 
  -2  -6   3     1340.60     1281.07     40.29 o 
  -1  -6   3     1100.50     1125.17     35.83 o 
   0  -6   3     3021.22     3069.78     48.45 o 
   1  -6   3     1204.88     1029.87     62.66 o 
   2  -6   3     1741.62     1736.12     42.94 o 
   3  -6   3        3.55        4.33      4.29 o 
   4  -6   3     2664.39     2705.04     62.15 o 
   5  -6   3      823.01      683.25     28.42 o 
   6  -6   3        9.95       35.03      9.44 o 
   7  -6   3     1411.91     1419.51     50.80 o 
   8  -6   3      446.94      516.17     25.98 o 
   9  -6   3       97.72      141.10     29.39 o 
  10  -6   3      710.08      945.42     58.86 o 
  11  -6   3      495.75      650.82     50.29 o 
  12  -6   3        1.01      -20.18     23.67 o 
  -9  -5   3      106.97       60.61     70.77 o 
  -8  -5   3      561.98      579.77     65.68 o 
  -7  -5   3      842.62      859.02     73.96 o 
  -6  -5   3      440.94      492.02     52.84 o 
  -5  -5   3     1474.65     1453.52     83.21 o 
  -4  -5   3       72.82       52.05     21.02 o 
  -3  -5   3      218.05      221.65     19.76 o 
  -2  -5   3     1625.98     1597.30     44.26 o 
  -1  -5   3     4290.55     4648.84     74.12 o 
   0  -5   3     1668.68     1788.75     34.59 o 
   1  -5   3     3997.10     4003.63     55.55 o 
   2  -5   3     2329.14     2445.00     48.84 o 
   3  -5   3        3.43       11.27      4.69 o 
   4  -5   3      491.16      408.94     22.04 o 
   5  -5   3      361.46      302.50     20.87 o 
   6  -5   3        1.82        7.59      5.31 o 
   7  -5   3     1138.83     1142.02     39.56 o 
   8  -5   3      163.52      156.72     19.50 o 
   9  -5   3      405.88      328.44     30.65 o 
  10  -5   3       52.76      420.33     82.49 o 
  11  -5   3      580.55      521.74     65.90 o 
  -9  -4   3      145.14      127.39     61.52 o 
  -8  -4   3      693.23      613.65     66.40 o 
  -7  -4   3      647.06      618.14     60.88 o 
  -6  -4   3      857.03      819.07     45.50 o 
  -5  -4   3     1116.25     1198.20     51.10 o 
  -4  -4   3      321.93      332.39     48.17 o 
  -3  -4   3     2189.03     2344.30     72.00 o 
  -2  -4   3     4157.50     4305.54     74.05 o 
  -1  -4   3       25.72       15.46      5.58 o 
   0  -4   3      338.36      356.50     13.08 o 
   1  -4   3     1558.99     1543.60     32.20 o 
   2  -4   3      299.79      307.60     15.14 o 
   3  -4   3      160.61      214.11     14.14 o 
   4  -4   3      341.97      267.99     14.08 o 
   5  -4   3      800.35      812.08     28.89 o 
   6  -4   3       23.99       24.46      9.02 o 
   7  -4   3      475.26      518.72     28.24 o 
   8  -4   3     1067.00     1104.72     41.93 o 
   9  -4   3       44.32       43.51     16.53 o 
  10  -4   3       12.94       83.13     37.84 o 
  11  -4   3      107.67       91.37     31.74 o 
 -10  -3   3       11.94      -23.89     58.43 o 
  -9  -3   3      493.88      410.64     55.08 o 
  -8  -3   3      193.10      128.26     48.35 o 
  -7  -3   3        1.88       -6.26      9.11 o 
  -6  -3   3      511.28      533.82     43.08 o 
  -5  -3   3      970.29      994.82     38.85 o 
  -4  -3   3      420.33      401.92     31.44 o 
  -3  -3   3     1710.21     1926.37     42.53 o 
  -2  -3   3     2080.30     2133.22     47.36 o 
  -1  -3   3      178.43      171.64     10.01 o 
   0  -3   3       91.52       95.22      6.05 o 
   1  -3   3     4679.52     4676.45     61.82 o 
   2  -3   3     1998.08     2049.21     51.12 o 
   3  -3   3      569.08      580.13     22.66 o 
   4  -3   3     1932.18     1935.89     41.03 o 
   5  -3   3     1489.82     1499.82     41.72 o 
   6  -3   3       24.20       38.73      8.64 o 
   7  -3   3     1358.89     1386.88     45.88 o 
   8  -3   3     1378.80     1423.52     79.38 o 
   9  -3   3      317.32      367.50     90.94 o 
  10  -3   3       95.82      155.12     43.61 o 
  11  -3   3      119.41      176.31     41.38 o 
 -11  -2   3      167.90      218.13     49.35 o 
 -10  -2   3       34.57       22.39     50.48 o 
  -9  -2   3      181.95      192.21     38.06 o 
  -8  -2   3      367.31      344.57     35.03 o 
  -7  -2   3       29.01        2.46     22.35 o 
  -6  -2   3      645.95      644.44     50.13 o 
  -5  -2   3     1053.57     1004.35     34.27 o 
  -4  -2   3     1958.25     1991.08     51.92 o 
  -3  -2   3      132.49      125.13     10.53 o 
  -2  -2   3     4349.78     4645.86     72.11 o 
  -1  -2   3      938.01      898.83     20.10 o 
   0  -2   3     1862.88     1750.19     27.85 o 
   1  -2   3     5299.00     5303.26     66.95 o 
   2  -2   3      127.29      109.35      8.00 o 
   3  -2   3        8.08        7.90      4.27 o 
   4  -2   3     1806.08     1826.51     41.93 o 
   5  -2   3     2240.07     2309.21     53.78 o 
   6  -2   3      753.24      767.50     45.29 o 
   7  -2   3      121.42       89.34     19.87 o 
   8  -2   3      149.51      163.66     31.58 o 
   9  -2   3        7.57       15.35     21.85 o 
  10  -2   3      193.26      274.25     49.62 o 
 -11  -1   3      413.99      374.48     58.34 o 
 -10  -1   3       40.67      -18.65     23.13 o 
  -9  -1   3       37.29       32.56     19.64 o 
  -8  -1   3      828.14      866.99     69.68 o 
  -7  -1   3        5.51        0.19      2.88 o 
  -6  -1   3      886.54      879.58     33.73 o 
  -5  -1   3     2243.22     2056.66     56.70 o 
  -4  -1   3      166.61      148.04     12.57 o 
  -3  -1   3      585.35      699.78     23.55 o 
  -2  -1   3       93.33      108.47      9.26 o 
  -1  -1   3     9791.21     9717.62    101.12 o 
   0  -1   3     4053.46     3703.53    103.32 o 
   1  -1   3     2723.40     2628.96     35.01 o 
   2  -1   3      546.19      517.74     18.64 o 
   3  -1   3       37.62       43.44      6.36 o 
   4  -1   3      849.70      768.62     30.58 o 
   5  -1   3     1132.57     1085.41     47.10 o 
   6  -1   3      115.13      105.53     18.96 o 
   7  -1   3      148.63      165.08     28.74 o 
   8  -1   3       95.22       76.75     24.61 o 
   9  -1   3       12.74       29.37     20.88 o 
  10  -1   3      126.51       95.32     83.30 o 
 -12   0   3      304.24      358.74     60.80 o 
 -11   0   3       88.09       80.22     33.34 o 
 -10   0   3      158.08      159.39     38.59 o 
  -9   0   3       35.72        2.53     35.64 o 
  -8   0   3      679.79      661.83     60.00 o 
  -7   0   3      190.42      164.22     15.80 o 
  -6   0   3      432.00      465.16     23.59 o 
  -5   0   3     1442.59     1343.84     32.73 o 
  -4   0   3     1362.70     1325.24     26.39 o 
  -3   0   3      778.90      820.62     16.77 o 
  -2   0   3     2535.93     2510.83     46.44 o 
  -1   0   3     4414.16     4551.60     67.01 o 
   0   0   3     2854.91     2895.68     74.55 o 
   1   0   3     1888.78     1876.07     57.23 o 
   2   0   3     4681.88     5107.56     75.07 o 
   3   0   3      274.34      292.96     17.61 o 
   4   0   3      936.36      911.05     44.22 o 
   5   0   3      593.56      597.30     45.87 o 
   6   0   3       45.95       47.67     20.54 o 
   7   0   3      337.26      341.65     41.65 o 
   8   0   3      155.02      150.77     29.87 o 
   9   0   3       70.82       96.24     33.23 o 
  10   0   3      370.44      318.43     53.07 o 
 -12   1   3       97.22      108.20     68.62 o 
 -11   1   3      165.44      168.64     38.45 o 
 -10   1   3       74.41       22.81     18.45 o 
  -9   1   3      374.67      321.87     33.95 o 
  -8   1   3     1279.63     1311.46     60.86 o 
  -7   1   3        8.76       -2.66      5.11 o 
  -6   1   3      209.91      178.95     11.81 o 
  -5   1   3     1807.21     1780.25     32.88 o 
  -4   1   3      184.70      191.69      9.24 o 
  -3   1   3     6925.23     7153.36     69.75 o 
  -2   1   3      590.42      572.28     15.46 o 
  -1   1   3      117.98      111.43      9.59 o 
   0   1   3      327.73      320.41     18.17 o 
   1   1   3      144.04      122.84     10.23 o 
   2   1   3     2458.60     2432.51     87.39 o 
   3   1   3        8.40        4.82      5.23 o 
   4   1   3      577.68      523.47     41.85 o 
   5   1   3     1211.94     1197.84     54.45 o 
   6   1   3       10.72       18.08     17.82 o 
   7   1   3      889.51      941.03     70.28 o 
   8   1   3      383.27      370.76     48.08 o 
   9   1   3        9.18        5.62     24.04 o 
 -12   2   3      149.26      198.10     47.71 o 
 -11   2   3      334.66      333.12    117.68 o 
 -10   2   3       37.79        3.97     21.04 o 
  -9   2   3      930.59      944.21     40.08 o 
  -8   2   3      851.13      846.33     39.40 o 
  -7   2   3       15.72        5.36      5.45 o 
  -6   2   3     1203.29     1219.82     29.70 o 
  -5   2   3       31.00       35.91      5.07 o 
  -4   2   3       38.80       52.40      5.16 o 
  -3   2   3      722.75      736.51     16.68 o 
  -2   2   3     6231.27     6145.81     56.09 o 
  -1   2   3      569.60      583.31     14.75 o 
   0   2   3      978.59     1007.47     25.52 o 
   1   2   3       22.66       46.04      8.38 o 
   2   2   3      220.91      182.95     16.90 o 
   3   2   3      228.55      188.89     16.84 o 
   4   2   3      472.95      504.86     36.03 o 
   5   2   3      869.17      846.02     61.38 o 
   6   2   3       13.20       15.29     19.74 o 
   7   2   3      544.08      476.31     67.51 o 
   8   2   3       96.45      100.46     24.72 o 
 -13   3   3        6.33       19.03     44.01 o 
 -12   3   3       36.99       57.44     47.98 o 
 -11   3   3      371.45      397.43     42.17 o 
 -10   3   3       41.78       51.93     13.47 o 
  -9   3   3      322.85      353.44     22.42 o 
  -8   3   3     1210.92     1163.17     40.78 o 
  -7   3   3      353.36      366.16     19.45 o 
  -6   3   3     1578.33     1644.71     37.22 o 
  -5   3   3      264.48      239.73     11.03 o 
  -4   3   3      216.92      204.18     10.20 o 
  -3   3   3     2293.43     2321.28     32.53 o 
  -2   3   3     3051.07     2992.57     39.76 o 
  -1   3   3      500.41      423.09     16.09 o 
   0   3   3       70.40       90.50      8.69 o 
   1   3   3      559.69      528.96     25.56 o 
   2   3   3       78.83       44.24     12.10 o 
   3   3   3      565.94      570.48     35.99 o 
   4   3   3      879.97      852.91     48.36 o 
   5   3   3      545.34      556.68     53.74 o 
   6   3   3       77.45       91.60     25.50 o 
   7   3   3      111.43      155.65     34.20 o 
   8   3   3       92.96      119.60     29.74 o 
 -13   4   3       17.05       35.36     31.09 o 
 -12   4   3      196.57      215.82     34.47 o 
 -11   4   3      457.02      435.32     37.78 o 
 -10   4   3       36.36       41.65     11.44 o 
  -9   4   3      985.05      971.39     45.15 o 
  -8   4   3      544.90      550.18     29.09 o 
  -7   4   3       10.39        7.96      6.54 o 
  -6   4   3     1304.07     1181.80     88.51 o 
  -5   4   3      309.35      255.39     11.61 o 
  -4   4   3       91.30       80.00      6.84 o 
  -3   4   3       12.61        9.97      3.41 o 
  -2   4   3     1436.95     1424.43     30.05 o 
  -1   4   3     1505.81     1502.11     35.10 o 
   0   4   3      163.19      183.46     12.55 o 
   1   4   3      720.30      675.70     24.72 o 
   2   4   3      358.31      336.10     19.00 o 
   3   4   3        6.21        3.35      5.58 o 
   4   4   3      396.40      407.04     26.83 o 
   5   4   3     1233.39     1307.82     86.34 o 
   6   4   3       69.54       49.50     34.27 o 
   7   4   3      285.33      326.11     42.14 o 
 -13   5   3      137.50      123.96     31.04 o 
 -12   5   3      127.86      140.28     29.41 o 
 -11   5   3      212.02      205.07     26.65 o 
 -10   5   3        7.99        4.43      7.65 o 
  -9   5   3      391.91      394.00     38.59 o 
  -8   5   3      457.20      429.98     21.10 o 
  -7   5   3       35.04       21.92      8.19 o 
  -6   5   3      913.22      914.92     25.40 o 
  -5   5   3     2715.37     2782.73     44.65 o 
  -4   5   3      454.24      423.20     14.82 o 
  -3   5   3      425.13      382.08     14.21 o 
  -2   5   3      343.18      306.56     17.22 o 
  -1   5   3     1008.97      970.98     37.82 o 
   0   5   3      315.87      302.86     22.00 o 
   1   5   3     2176.92     1965.11    105.96 o 
   2   5   3      760.88      686.71     42.80 o 
   3   5   3      111.19      113.90     25.99 o 
   4   5   3      730.61      698.32     61.61 o 
   5   5   3       79.81       56.90     25.20 o 
   6   5   3      149.68      194.73     31.44 o 
 -13   6   3       35.44        8.16     19.15 o 
 -12   6   3      281.13      294.68     33.06 o 
 -11   6   3      135.38      126.05     21.59 o 
 -10   6   3        0.70        3.68      7.14 o 
  -9   6   3      197.74      190.32     12.57 o 
  -8   6   3     1552.13     1569.54     38.33 o 
  -7   6   3       81.58       85.18      9.79 o 
  -6   6   3      982.75     1017.66     27.32 o 
  -5   6   3     4079.87     4131.79     55.80 o 
  -4   6   3      257.32      240.09     11.57 o 
  -3   6   3     1532.46     1502.16     33.37 o 
  -2   6   3     2316.52     2271.79     60.33 o 
  -1   6   3        6.00       11.91      8.73 o 
   0   6   3     5467.40     5363.88    108.22 o 
   1   6   3      111.71       94.37     20.82 o 
   2   6   3       21.09       12.57     17.23 o 
   3   6   3       60.14       73.84     22.53 o 
   4   6   3      232.16      239.13     40.00 o 
   5   6   3       57.35       78.00     22.03 o 
 -13   7   3        0.08      -19.69     34.71 o 
 -12   7   3      199.79      216.83     29.88 o 
 -11   7   3      153.86      172.27     29.90 o 
 -10   7   3        3.29       11.15     12.40 o 
  -9   7   3      276.55      333.15     33.50 o 
  -8   7   3     1993.16     1828.78     80.59 o 
  -7   7   3      156.14      157.02     12.73 o 
  -6   7   3      811.05      793.32     31.06 o 
  -5   7   3      254.09      227.71     12.13 o 
  -4   7   3      153.21      163.46     11.66 o 
  -3   7   3      224.72      236.26     14.27 o 
  -2   7   3      642.05      604.15     27.05 o 
  -1   7   3      390.90      359.06     27.12 o 
   0   7   3      146.14      146.88     22.78 o 
   1   7   3      908.18      942.77     58.13 o 
   2   7   3     1483.83     1543.61     79.17 o 
   3   7   3       90.89       71.67     29.94 o 
   4   7   3      459.70      445.65     54.18 o 
 -13   8   3       14.07       16.54     14.50 o 
 -12   8   3      472.25      404.03     43.62 o 
 -11   8   3      119.06      126.72     24.44 o 
 -10   8   3        1.06        1.33     17.31 o 
  -9   8   3       27.08       29.15     13.34 o 
  -8   8   3      638.84      551.64     37.82 o 
  -7   8   3       75.78       74.66     12.24 o 
  -6   8   3       15.01        8.87      6.30 o 
  -5   8   3     1241.39     1158.12     40.38 o 
  -4   8   3     1365.02     1345.72     37.04 o 
  -3   8   3      377.41      368.36     19.73 o 
  -2   8   3     1615.21     1600.06     67.97 o 
  -1   8   3      821.02      726.79     48.80 o 
   0   8   3      186.04      146.50     64.46 o 
   1   8   3      426.97      399.97     40.75 o 
   2   8   3      342.81      457.48     46.79 o 
   3   8   3        3.16        6.36     27.93 o 
 -13   9   3       35.88       32.34     55.92 o 
 -12   9   3       40.29       52.59     17.89 o 
 -11   9   3     1207.83     1253.49     69.73 o 
 -10   9   3      289.41      289.64     32.43 o 
  -9   9   3      796.20      845.73     51.20 o 
  -8   9   3     1504.28     1555.07     92.36 o 
  -7   9   3       12.73       -9.64     17.29 o 
  -6   9   3     1373.21     1083.84    201.94 o 
  -5   9   3      313.33      319.64     17.61 o 
  -4   9   3       58.12       34.39     10.79 o 
  -3   9   3       92.03      100.36     15.91 o 
  -2   9   3      838.85      802.85     45.52 o 
  -1   9   3      258.21      268.50     32.96 o 
   0   9   3        0.78        8.74     23.25 o 
   1   9   3      309.57      344.35     32.91 o 
   2   9   3      192.93      183.62     33.26 o 
 -12  10   3      714.36      686.44     74.60 o 
 -11  10   3      154.43      154.76     34.87 o 
 -10  10   3      223.47      217.62     39.40 o 
  -9  10   3       84.13       95.43     43.14 o 
  -8  10   3      105.23      161.11     35.03 o 
  -7  10   3       28.63        8.41     11.73 o 
  -6  10   3      502.34      470.48     37.16 o 
  -5  10   3      515.95      532.54     37.57 o 
  -4  10   3      221.92      212.77     21.59 o 
  -3  10   3      117.84       77.56     15.40 o 
  -2  10   3      693.28      665.74     43.08 o 
  -1  10   3      317.49      313.50     31.85 o 
   0  10   3       11.14        2.56     17.72 o 
   1  10   3      464.93      443.18    104.27 o 
 -11  11   3      249.96      327.71     51.56 o 
 -10  11   3       10.38       -0.62     20.07 o 
  -9  11   3      286.42      263.86     43.28 o 
  -8  11   3      261.27      249.62     42.43 o 
  -7  11   3      112.26      110.01     31.71 o 
  -6  11   3      145.55      163.42     23.73 o 
  -5  11   3      744.95      774.04     69.63 o 
  -4  11   3      464.07      446.39     49.21 o 
  -3  11   3       74.82       82.56     21.31 o 
  -2  11   3      935.10     1077.02     92.54 o 
  -1  11   3      208.67      247.03     39.46 o 
 -10  12   3        1.18       -1.27     24.06 o 
  -9  12   3      226.91      180.22     38.84 o 
  -8  12   3      817.68      843.62     79.75 o 
  -7  12   3      186.64      160.05     34.19 o 
  -6  12   3      207.73      172.21     39.72 o 
  -5  12   3      526.99      643.17     70.17 o 
  -4  12   3       30.26       32.31     47.39 o 
  -3  12   3      132.10      127.51     36.99 o 
   2 -14   4      632.81      641.71     77.46 o 
   3 -14   4       15.36       -9.03     28.07 o 
   4 -14   4      248.67      255.46     45.51 o 
   5 -14   4      131.20      161.03     41.06 o 
   6 -14   4      337.87      368.16     54.77 o 
   7 -14   4      406.25      381.52     55.22 o 
   8 -14   4      352.19      360.08     54.39 o 
   0 -13   4      104.16      105.79     36.78 o 
   1 -13   4      311.95      356.64     55.89 o 
   2 -13   4      294.84      377.21     62.67 o 
   3 -13   4        4.38      -21.17     23.58 o 
   4 -13   4      677.26      704.21     72.05 o 
   5 -13   4      619.73      714.57     71.51 o 
   6 -13   4       36.35       48.26     24.93 o 
   7 -13   4      666.22      672.19     70.91 o 
   8 -13   4      232.39      392.72     56.31 o 
   9 -13   4        1.82      -25.29     48.53 o 
  10 -13   4       33.03      174.95     45.51 o 
  -2 -12   4      480.86      452.50     61.26 o 
  -1 -12   4       64.49       63.16     28.57 o 
   0 -12   4        0.78      -16.01     19.67 o 
   1 -12   4      425.84      476.14     58.70 o 
   2 -12   4      231.30      240.88     43.80 o 
   3 -12   4        0.43        6.44     20.08 o 
   4 -12   4      543.65      568.30     86.42 o 
   5 -12   4      535.08      649.32     64.44 o 
   6 -12   4      265.28      239.41     42.69 o 
   7 -12   4      194.47      210.76     42.16 o 
   8 -12   4      816.94      903.14     81.32 o 
   9 -12   4      158.89      269.63     47.80 o 
  10 -12   4      201.75      488.76     66.31 o 
  -3 -11   4        2.68       17.56     24.40 o 
  -2 -11   4      219.29      221.00     42.44 o 
  -1 -11   4      290.62      353.41     55.47 o 
   0 -11   4       82.77       77.94     28.78 o 
   1 -11   4      857.45      970.63     88.82 o 
   2 -11   4      199.57      188.15     79.54 o 
   3 -11   4      149.07      103.13     17.75 o 
   4 -11   4      875.25      893.69     71.00 o 
   5 -11   4      503.14      509.71     54.90 o 
   6 -11   4        9.59      -23.77     24.06 o 
   7 -11   4      163.53      160.62     33.72 o 
   8 -11   4      558.18      570.82     92.36 o 
   9 -11   4       49.45      113.23     42.24 o 
  10 -11   4      190.38      485.96     73.26 o 
  11 -11   4      280.45      255.64     48.99 o 
  -4 -10   4      314.86      299.29     36.19 o 
  -3 -10   4        5.51      -11.74     13.45 o 
  -2 -10   4      287.37      307.44     33.08 o 
  -1 -10   4      284.41      275.42     29.78 o 
   0 -10   4      395.43      399.21     47.20 o 
   1 -10   4     1200.65     1325.36     84.14 o 
   2 -10   4      544.83      611.50     43.44 o 
   3 -10   4       13.90       -3.60     16.85 o 
   4 -10   4      535.23      556.63     37.18 o 
   5 -10   4       54.90       46.76      4.57 o 
   6 -10   4       83.53       57.56      7.24 o 
   7 -10   4      396.97      426.99     28.62 o 
   8 -10   4      784.10      806.89     51.00 o 
   9 -10   4        2.67       13.74     16.59 o 
  10 -10   4       67.27       79.74     21.02 o 
  11 -10   4      197.04      217.96     36.03 o 
  -6  -9   4       92.62      114.20     36.88 o 
  -5  -9   4      674.32      725.29     78.33 o 
  -4  -9   4       93.13       57.52     17.87 o 
  -3  -9   4      405.57      347.83     35.40 o 
  -2  -9   4       89.11       93.03     11.82 o 
  -1  -9   4      169.84      170.43     16.15 o 
   0  -9   4       11.86       12.45      7.66 o 
   1  -9   4     1210.20     1258.99     59.83 o 
   2  -9   4      840.49      918.18     66.34 o 
   3  -9   4        6.01       -4.95      7.47 o 
   4  -9   4      173.91      164.20     13.54 o 
   5  -9   4      148.65      137.23     12.78 o 
   6  -9   4      115.71       76.57     15.20 o 
   7  -9   4      507.32      550.07     54.70 o 
   8  -9   4      764.23      775.88     55.89 o 
   9  -9   4      334.49      354.37     41.88 o 
  10  -9   4       51.49      204.37     53.81 o 
  11  -9   4      302.65      231.93     33.99 o 
  -7  -8   4       26.86       24.52     36.81 o 
  -6  -8   4       32.37       31.84     23.50 o 
  -5  -8   4      649.48      684.97     64.24 o 
  -4  -8   4      438.61      412.59     47.86 o 
  -3  -8   4      635.17      610.95     42.92 o 
  -2  -8   4     1042.64      985.86     46.51 o 
  -1  -8   4      188.91      152.34     15.26 o 
   0  -8   4       18.85       11.63      5.82 o 
   1  -8   4      439.60      445.52     32.76 o 
   2  -8   4     1354.45     1308.77     73.20 o 
   3  -8   4       42.19       57.57      9.95 o 
   4  -8   4     1769.30     1493.24    105.11 o 
   5  -8   4      597.33      588.35     26.60 o 
   6  -8   4       16.17       12.43      6.64 o 
   7  -8   4      884.22      930.38     69.73 o 
   8  -8   4      695.80      703.16     64.66 o 
   9  -8   4       27.81       32.15     17.18 o 
  10  -8   4       92.56      131.19     29.72 o 
  11  -8   4       66.65       80.15     23.67 o 
  -7  -7   4      114.20      115.26     35.29 o 
  -6  -7   4      237.39      263.39     42.39 o 
  -5  -7   4      195.48      244.31     36.64 o 
  -4  -7   4      332.52      304.83     62.36 o 
  -3  -7   4      117.85      110.56     13.70 o 
  -2  -7   4     2133.96     2078.75     56.47 o 
  -1  -7   4      853.26      790.58     24.18 o 
   0  -7   4       33.75       29.87      6.35 o 
   1  -7   4     2946.17     2668.57     98.54 o 
   2  -7   4      649.76      648.41     26.12 o 
   3  -7   4     1104.52     1102.16     40.78 o 
   4  -7   4     1620.36     1665.75     38.31 o 
   5  -7   4     1914.87     1978.92     56.90 o 
   6  -7   4       15.58       15.33      7.66 o 
   7  -7   4     1502.35     1361.97     50.31 o 
   8  -7   4      456.30      441.90     30.47 o 
   9  -7   4       32.34       16.70      9.98 o 
  10  -7   4      533.68      598.20     53.24 o 
  11  -7   4       52.93       39.68     31.02 o 
  -8  -6   4       21.61       15.53     54.92 o 
  -7  -6   4       52.60       43.09     23.99 o 
  -6  -6   4       39.04       63.79     22.66 o 
  -5  -6   4      377.60      384.26     45.07 o 
  -4  -6   4      526.38      553.23     65.07 o 
  -3  -6   4      260.86      243.15     22.05 o 
  -2  -6   4     1054.99     1060.60     31.51 o 
  -1  -6   4      697.40      671.20     24.87 o 
   0  -6   4      269.74      297.78     17.04 o 
   1  -6   4     2720.60     2687.67     48.01 o 
   2  -6   4      372.86      397.49     17.35 o 
   3  -6   4      361.89      391.12     22.26 o 
   4  -6   4     2372.02     2404.52     56.95 o 
   5  -6   4     2200.66     2176.51     61.34 o 
   6  -6   4       70.09       65.21     12.56 o 
   7  -6   4      306.08      281.07     24.83 o 
   8  -6   4      504.54      541.36     39.42 o 
   9  -6   4       34.99       42.43     14.20 o 
  10  -6   4      643.64      740.95     52.03 o 
  11  -6   4      367.42      326.19     78.22 o 
  -9  -5   4      440.54      435.00     62.12 o 
  -8  -5   4        9.59       31.77     23.60 o 
  -7  -5   4      266.84      339.19     48.11 o 
  -6  -5   4      259.49      246.48     28.76 o 
  -5  -5   4      666.95      655.89     56.30 o 
  -4  -5   4      100.22       73.63     19.46 o 
  -3  -5   4       60.54       69.54     12.98 o 
  -2  -5   4      865.05      922.29     29.91 o 
  -1  -5   4     1533.99     1596.93     36.93 o 
   0  -5   4        6.12        1.42      3.65 o 
   1  -5   4     3153.70     3139.88     43.98 o 
   2  -5   4      320.35      296.09     16.54 o 
   3  -5   4      121.59      139.37     10.98 o 
   4  -5   4      386.91      359.03     20.70 o 
   5  -5   4     1641.70     1625.01     53.75 o 
   6  -5   4      333.55      331.05     19.44 o 
   7  -5   4      178.64      179.90     17.34 o 
   8  -5   4      211.17      252.91     25.85 o 
   9  -5   4      234.70      271.13     28.10 o 
  10  -5   4      354.78      321.18     49.82 o 
  11  -5   4      263.94      237.58     45.46 o 
 -10  -4   4        3.81        7.82     23.73 o 
  -9  -4   4      119.91      119.70     34.93 o 
  -8  -4   4      662.12      662.91     68.52 o 
  -7  -4   4      476.00      439.19     31.38 o 
  -6  -4   4      534.53      484.38     30.42 o 
  -5  -4   4     1150.00     1131.29     51.41 o 
  -4  -4   4      308.22      352.56     27.23 o 
  -3  -4   4      502.25      544.39     31.24 o 
  -2  -4   4     1871.20     1900.52     37.72 o 
  -1  -4   4      640.90      621.33     19.83 o 
   0  -4   4      236.20      205.39     10.23 o 
   1  -4   4     2553.05     2575.97     42.20 o 
   2  -4   4     2761.05     2966.11     51.62 o 
   3  -4   4      126.52      136.95     11.63 o 
   4  -4   4     3102.56     3178.64     57.14 o 
   5  -4   4      411.02      341.63     20.92 o 
   6  -4   4       29.45       29.35      7.72 o 
   7  -4   4      423.43      474.49     32.77 o 
   8  -4   4      703.77      733.96     46.42 o 
   9  -4   4       92.13      108.57     27.15 o 
  10  -4   4      232.26      290.82     41.81 o 
  11  -4   4      180.22      197.01     43.44 o 
 -10  -3   4        2.14       -7.87     21.17 o 
  -9  -3   4      544.14      602.51     66.77 o 
  -8  -3   4      577.94      659.95     65.42 o 
  -7  -3   4      214.87      224.28     26.76 o 
  -6  -3   4       83.99       89.19     13.94 o 
  -5  -3   4     1780.94     1706.69     46.96 o 
  -4  -3   4      265.65      335.44     21.84 o 
  -3  -3   4     1764.08     1983.23     67.48 o 
  -2  -3   4     2365.34     2426.46     37.68 o 
  -1  -3   4     1404.74     1375.26     23.67 o 
   0  -3   4      378.75      382.00     13.26 o 
   1  -3   4     2817.52     2846.38     43.66 o 
   2  -3   4     4626.04     4841.10     63.33 o 
   3  -3   4       67.84       56.35      8.23 o 
   4  -3   4     1626.99     1587.55     39.47 o 
   5  -3   4     1030.46     1008.64     37.29 o 
   6  -3   4     1167.56     1150.59     36.94 o 
   7  -3   4     4113.33     4237.57    136.18 o 
   8  -3   4     1570.20     1601.02     87.40 o 
   9  -3   4       13.62       34.30     19.93 o 
  10  -3   4       82.85       75.37     21.05 o 
 -11  -2   4      117.90      104.09     40.16 o 
 -10  -2   4        2.80       19.98     25.36 o 
  -9  -2   4      557.54      458.59     75.00 o 
  -8  -2   4     1073.88     1036.71     95.88 o 
  -7  -2   4       40.23       19.98     18.42 o 
  -6  -2   4      334.90      307.15     23.10 o 
  -5  -2   4      719.98      674.53     31.70 o 
  -4  -2   4       68.10       32.38     19.27 o 
  -3  -2   4     2074.58     2281.91     32.56 o 
  -2  -2   4      728.62      676.13     23.04 o 
  -1  -2   4     2019.23     2000.21     30.66 o 
   0  -2   4       75.97       67.25      5.87 o 
   1  -2   4     2080.88     1976.76     38.84 o 
   2  -2   4     2890.80     2820.15     43.73 o 
   3  -2   4      512.76      490.05     20.16 o 
   4  -2   4     1932.17     1861.45     43.38 o 
   5  -2   4      752.46      825.23     40.51 o 
   6  -2   4      419.82      403.86     31.82 o 
   7  -2   4     1230.35     1218.07     73.08 o 
   8  -2   4      993.24      945.74     69.28 o 
   9  -2   4      203.80      184.80     62.14 o 
  10  -2   4        6.24       -2.95     16.63 o 
 -11  -1   4      385.80      420.25    111.43 o 
 -10  -1   4       16.40       16.58     22.08 o 
  -9  -1   4      598.77      507.80     49.33 o 
  -8  -1   4      162.14      114.10     33.91 o 
  -7  -1   4       50.39       24.46     12.78 o 
  -6  -1   4       53.22       47.50      8.54 o 
  -5  -1   4     1573.41     1695.56     41.74 o 
  -4  -1   4      441.79      421.57     14.72 o 
  -3  -1   4      509.59      548.41     19.55 o 
  -2  -1   4     1910.98     1903.65     41.30 o 
  -1  -1   4     2816.81     2775.30     43.33 o 
   0  -1   4      319.75      279.03     13.00 o 
   1  -1   4     1917.60     1861.03     30.05 o 
   2  -1   4      112.13       75.14      7.71 o 
   3  -1   4        5.42       11.64      5.36 o 
   4  -1   4      402.15      398.30     22.77 o 
   5  -1   4       86.18       96.89     16.76 o 
   6  -1   4      633.12      638.63     50.87 o 
   7  -1   4       59.43       76.27     23.61 o 
   8  -1   4      504.35      480.78    102.15 o 
   9  -1   4      245.94      228.04     38.26 o 
  10  -1   4        1.55       11.55     21.24 o 
 -12   0   4      118.71       94.77     31.63 o 
 -11   0   4      287.64      306.25     52.91 o 
 -10   0   4      427.80      303.22     47.76 o 
  -9   0   4      124.66      152.04     31.39 o 
  -8   0   4      870.56      845.42     66.06 o 
  -7   0   4      450.76      458.71     28.60 o 
  -6   0   4     2023.44     2101.35     57.52 o 
  -5   0   4     1973.16     2032.53     38.10 o 
  -4   0   4     2168.94     2243.29     41.37 o 
  -3   0   4        3.78        3.34      2.81 o 
  -2   0   4     3125.70     3105.50     65.29 o 
  -1   0   4     1218.11     1281.01     51.16 o 
   0   0   4      194.03      193.75     20.92 o 
   1   0   4     6537.62     7005.97     87.80 o 
   2   0   4     1106.05     1043.74     38.78 o 
   3   0   4       56.87       55.00      9.04 o 
   4   0   4     1175.90     1222.50     49.42 o 
   5   0   4     1975.43     2020.49     88.61 o 
   6   0   4        9.48       -2.52     12.23 o 
   7   0   4      211.13      180.07     34.00 o 
   8   0   4      190.27      240.13     44.13 o 
   9   0   4       42.37       52.69     25.17 o 
 -12   1   4      295.27      324.01     74.42 o 
 -11   1   4      633.25      757.00     76.93 o 
 -10   1   4      152.51      127.40     31.51 o 
  -9   1   4      444.95      506.94     82.13 o 
  -8   1   4      425.71      411.31     32.78 o 
  -7   1   4     1137.94     1186.06     38.71 o 
  -6   1   4      962.96     1012.67     28.16 o 
  -5   1   4     8917.33     9175.15     94.16 o 
  -4   1   4     2877.41     2985.14     44.09 o 
  -3   1   4      622.76      687.40     16.15 o 
  -2   1   4     2505.81     2466.52     32.08 o 
  -1   1   4     3436.37     3447.00     69.07 o 
   0   1   4      146.68      127.70     17.30 o 
   1   1   4    13227.02    14135.61    248.70 o 
   2   1   4      605.89      570.75     27.25 o 
   3   1   4        0.73        2.52      5.90 o 
   4   1   4      195.69      182.42     26.45 o 
   5   1   4     1238.90     1164.42     56.44 o 
   6   1   4      262.75      241.38     35.36 o 
   7   1   4       39.33       50.04     24.37 o 
   8   1   4      631.25      589.26     85.90 o 
 -13   2   4       21.41       36.49     48.28 o 
 -12   2   4      102.98      120.61     34.25 o 
 -11   2   4      667.45      701.39     73.09 o 
 -10   2   4       41.77       35.21     21.26 o 
  -9   2   4      188.49      205.00     27.42 o 
  -8   2   4      912.19      948.47     43.07 o 
  -7   2   4     2077.22     2110.08     45.17 o 
  -6   2   4     2381.27     2419.40     42.59 o 
  -5   2   4     4107.76     4218.91     48.67 o 
  -4   2   4      701.78      722.80     18.66 o 
  -3   2   4      419.40      474.28     14.38 o 
  -2   2   4     1893.18     1842.22     30.10 o 
  -1   2   4       13.37       14.57      3.58 o 
   0   2   4       16.71       13.52      3.80 o 
   1   2   4      692.87      628.63     25.76 o 
   2   2   4     2273.54     2235.01     83.10 o 
   3   2   4      740.35      692.62     36.97 o 
   4   2   4      205.55      199.97     32.66 o 
   5   2   4     1120.69     1110.84     71.72 o 
   6   2   4       91.92       92.18     26.35 o 
   7   2   4       36.05       38.18     24.47 o 
   8   2   4      290.86      349.92     68.98 o 
 -13   3   4      116.54      114.74     40.40 o 
 -12   3   4      126.00      137.96     36.67 o 
 -11   3   4      390.67      407.50     42.54 o 
 -10   3   4        1.56       -4.07      9.83 o 
  -9   3   4      191.52      191.75     17.84 o 
  -8   3   4      832.42      811.93     40.73 o 
  -7   3   4      235.57      203.82     13.38 o 
  -6   3   4       59.79       67.65      7.27 o 
  -5   3   4       80.08       54.18      7.57 o 
  -4   3   4     2836.39     2866.98     42.91 o 
  -3   3   4       12.26       28.45      4.28 o 
  -2   3   4     2358.77     2406.58     37.23 o 
  -1   3   4     2325.81     2352.96     42.12 o 
   0   3   4        0.03        3.81      5.41 o 
   1   3   4      861.95      881.56     29.59 o 
   2   3   4     1671.86     1542.25     45.70 o 
   3   3   4       12.15       30.47     11.54 o 
   4   3   4      522.68      449.61     35.89 o 
   5   3   4      162.86      190.88     33.43 o 
   6   3   4      110.70       86.67     24.88 o 
   7   3   4      333.71      309.50     49.15 o 
 -13   4   4        0.31        0.85     26.67 o 
 -12   4   4      202.54      158.71     38.27 o 
 -11   4   4      182.69      185.10     25.86 o 
 -10   4   4      148.40      130.79     21.48 o 
  -9   4   4      104.05      106.78     16.51 o 
  -8   4   4     1948.97     1899.86     71.18 o 
  -7   4   4     1093.80     1118.70     31.53 o 
  -6   4   4       92.00       82.04      8.68 o 
  -5   4   4      751.41      796.14     25.94 o 
  -4   4   4      688.26      618.06     18.37 o 
  -3   4   4      145.79      153.52     10.48 o 
  -2   4   4     2618.50     2620.43     43.95 o 
  -1   4   4     3931.88     3941.27     66.88 o 
   0   4   4        0.16        6.16      5.08 o 
   1   4   4      578.96      588.52     25.26 o 
   2   4   4     1061.86     1032.90     37.32 o 
   3   4   4       69.84       62.36     10.89 o 
   4   4   4      521.76      515.51     31.72 o 
   5   4   4      135.95      123.91     30.49 o 
   6   4   4       99.87       89.72     30.75 o 
 -13   5   4       53.58       61.22     28.05 o 
 -12   5   4      445.59      448.48     42.14 o 
 -11   5   4     1151.04     1177.56     60.36 o 
 -10   5   4       63.42       57.64     14.49 o 
  -9   5   4      671.50      681.40     34.67 o 
  -8   5   4      986.67      930.31     40.45 o 
  -7   5   4      731.41      738.53     27.02 o 
  -6   5   4       22.82       23.61      6.48 o 
  -5   5   4     1627.87     1622.61     35.54 o 
  -4   5   4      917.98      903.18     24.38 o 
  -3   5   4      201.94      127.17     32.17 o 
  -2   5   4      643.77      601.05     25.37 o 
  -1   5   4     4325.66     4354.73     88.07 o 
   0   5   4      189.42      184.39     18.35 o 
   1   5   4      535.62      493.91     23.64 o 
   2   5   4      185.19      184.61     21.27 o 
   3   5   4      204.14      184.59     43.81 o 
   4   5   4       66.36       96.16     28.68 o 
   5   5   4      919.94      970.74     80.76 o 
   6   5   4      842.27      693.53     72.12 o 
 -13   6   4        0.42      -17.04     17.04 o 
 -12   6   4      139.64      116.75     25.12 o 
 -11   6   4      137.62      107.15     20.42 o 
 -10   6   4      300.39      286.30     30.89 o 
  -9   6   4       72.63       62.77     11.55 o 
  -8   6   4      269.08      291.03     19.72 o 
  -7   6   4     1745.78     1700.57     45.02 o 
  -6   6   4      155.33      160.68     14.20 o 
  -5   6   4     1591.45     1562.28     50.11 o 
  -4   6   4      466.30      437.11     18.07 o 
  -3   6   4       89.83       67.83      8.91 o 
  -2   6   4      214.18      199.72     18.61 o 
  -1   6   4     2772.16     2651.13     72.24 o 
   0   6   4      336.24      320.97     25.68 o 
   1   6   4      961.37      984.70     48.08 o 
   2   6   4     1022.69     1077.80     64.04 o 
   3   6   4        4.75        5.67     16.01 o 
   4   6   4      626.32      574.93     61.16 o 
   5   6   4       69.09       39.26     43.20 o 
 -13   7   4       24.79       16.20     17.04 o 
 -12   7   4       40.53       44.83     15.89 o 
 -11   7   4      173.07      193.33     29.24 o 
 -10   7   4      151.06      141.52     23.74 o 
  -9   7   4      286.78      290.70     20.36 o 
  -8   7   4       48.22       51.90      9.08 o 
  -7   7   4      586.26      554.48     28.64 o 
  -6   7   4       25.30       13.77      7.03 o 
  -5   7   4     1178.31     1113.40     39.33 o 
  -4   7   4     1651.71     1546.68     44.45 o 
  -3   7   4      361.58      369.45     18.84 o 
  -2   7   4      743.22      759.08     38.45 o 
  -1   7   4       90.18       74.80     22.26 o 
   0   7   4        1.10      -13.19     19.62 o 
   1   7   4      122.76      140.26     24.91 o 
   2   7   4       75.21       75.29     25.68 o 
   3   7   4      225.52      224.98     35.53 o 
   4   7   4       14.97       28.92     34.53 o 
 -13   8   4      166.12      113.03     37.65 o 
 -12   8   4      283.57      283.70     37.87 o 
 -11   8   4      376.52      363.24     38.13 o 
 -10   8   4      281.42      299.85     36.79 o 
  -9   8   4      791.93      678.38     49.55 o 
  -8   8   4      869.99      828.16     35.12 o 
  -7   8   4      128.44      113.04     13.39 o 
  -6   8   4      940.32      928.73     40.25 o 
  -5   8   4      149.29      151.60     13.98 o 
  -4   8   4       11.18       18.36      6.54 o 
  -3   8   4      391.17      401.75     21.91 o 
  -2   8   4       35.50       38.88     15.36 o 
  -1   8   4      372.46      346.59     42.42 o 
   0   8   4        2.12        3.60     15.54 o 
   1   8   4      232.84      252.22     43.16 o 
   2   8   4      154.47      145.34     30.18 o 
 -12   9   4      497.88      490.96     47.56 o 
 -11   9   4      447.48      442.08     41.60 o 
 -10   9   4       22.95       26.85     14.90 o 
  -9   9   4        7.24        3.06     47.28 o 
  -8   9   4      473.36      452.21     31.13 o 
  -7   9   4     1131.51     1085.39     52.78 o 
  -6   9   4       36.45       15.56     11.47 o 
  -5   9   4      487.61      496.87     32.26 o 
  -4   9   4      746.50      730.35     44.44 o 
  -3   9   4       69.30      109.91     19.20 o 
  -2   9   4      594.34      621.67     43.21 o 
  -1   9   4      428.98      426.78     41.63 o 
   0   9   4        5.51       -2.60     17.86 o 
   1   9   4      411.18      497.04     50.46 o 
 -12  10   4      132.43       84.02     43.10 o 
 -11  10   4      353.05      354.88     52.89 o 
 -10  10   4      228.06      203.50     54.24 o 
  -9  10   4        1.88        5.97     19.89 o 
  -8  10   4      900.20      924.23     76.84 o 
  -7  10   4      205.43      221.74     25.69 o 
  -6  10   4       34.91       43.52     14.34 o 
  -5  10   4      458.63      458.18     32.98 o 
  -4  10   4      253.80      224.77     34.05 o 
  -3  10   4       14.27       24.05     14.10 o 
  -2  10   4       98.11       97.71     23.13 o 
  -1  10   4      682.27      610.93     52.10 o 
   0  10   4        1.13       31.98     24.86 o 
 -11  11   4      183.19      292.44     48.47 o 
 -10  11   4       59.13       38.54     23.19 o 
  -9  11   4       15.10        3.97     26.12 o 
  -8  11   4      191.87      267.37     72.65 o 
  -7  11   4       25.45       52.13     25.96 o 
  -6  11   4        6.20       -6.42     13.55 o 
  -5  11   4      503.67      569.30     47.50 o 
  -4  11   4      202.29      217.47     32.94 o 
  -3  11   4      305.00      386.33     57.48 o 
  -2  11   4       24.10       55.76     22.22 o 
  -9  12   4        1.39      -13.85     23.61 o 
  -8  12   4      224.82      302.00     50.08 o 
  -7  12   4      137.84       96.00     30.37 o 
  -6  12   4       68.67       49.85     23.41 o 
  -5  12   4      301.07      359.16     54.59 o 
   2 -14   5      276.50      298.10     51.62 o 
   3 -14   5        1.18       44.64     28.36 o 
   4 -14   5      111.08      110.55     33.33 o 
   5 -14   5      442.77      409.63     57.55 o 
   6 -14   5        3.14      -14.76     44.20 o 
   7 -14   5       25.84       89.62     37.81 o 
   8 -14   5      290.22      336.86     56.53 o 
   0 -13   5        7.11       32.01     42.73 o 
   1 -13   5      416.17      501.46     97.87 o 
   2 -13   5      695.80      717.64     72.98 o 
   3 -13   5       32.55       48.42     27.55 o 
   4 -13   5      354.81      281.31     47.73 o 
   5 -13   5      740.24      717.32     71.49 o 
   6 -13   5       96.65       91.39     27.27 o 
   7 -13   5      326.78      336.38     52.59 o 
   8 -13   5      469.93      498.35     64.55 o 
   9 -13   5       95.70      144.97     40.01 o 
  -2 -12   5      497.36      603.41     68.58 o 
  -1 -12   5      417.03      455.01     57.15 o 
   0 -12   5      121.50      146.07     34.03 o 
   1 -12   5       88.98      109.14     31.31 o 
   2 -12   5     1524.65     1576.51    102.15 o 
   3 -12   5       91.80       70.49     28.15 o 
   4 -12   5      755.76      765.78     70.40 o 
   5 -12   5      824.66      900.53     76.91 o 
   6 -12   5      486.83      433.81     55.30 o 
   7 -12   5      277.79      294.55     47.14 o 
   8 -12   5      500.77      661.05     70.14 o 
   9 -12   5      518.56      550.09     67.66 o 
  10 -12   5        1.43       23.25     33.97 o 
  -3 -11   5        1.35       46.24     23.87 o 
  -2 -11   5      972.53     1044.38     82.57 o 
  -1 -11   5     1142.50     1079.14    114.51 o 
   0 -11   5        4.89       13.20     12.04 o 
   1 -11   5      311.18      292.70     42.19 o 
   2 -11   5      534.94      614.21     60.54 o 
   3 -11   5      106.17       96.98     23.77 o 
   4 -11   5     1393.19     1413.16     90.59 o 
   5 -11   5     1005.05      984.83     75.90 o 
   6 -11   5      163.52      193.76     37.88 o 
   7 -11   5      334.09      438.76     54.42 o 
   8 -11   5      404.78      555.42     62.47 o 
   9 -11   5       54.74       77.63     61.53 o 
  10 -11   5        7.63      -28.78     28.78 o 
  -5 -10   5      307.28      356.64     87.86 o 
  -4 -10   5      275.95      278.56     34.94 o 
  -3 -10   5        1.17       24.05     14.82 o 
  -2 -10   5     1125.84     1143.12     59.62 o 
  -1 -10   5      753.78      776.52     38.16 o 
   0 -10   5        8.65       15.60     18.09 o 
   1 -10   5      918.27      921.42     76.07 o 
   2 -10   5      656.65      669.29     47.71 o 
   3 -10   5       37.47       20.74      9.49 o 
   4 -10   5     1004.11      966.32     61.20 o 
   5 -10   5      435.04      422.85     20.03 o 
   6 -10   5      147.20      123.63     11.45 o 
   7 -10   5       46.93       73.88     15.86 o 
   8 -10   5      385.75      352.44     63.95 o 
   9 -10   5      268.36      267.85     34.46 o 
  10 -10   5        9.26       26.81     20.68 o 
  11 -10   5     1065.51     1047.67     85.21 o 
  -6  -9   5       73.64      -16.42     21.05 o 
  -5  -9   5      664.34      568.04     48.03 o 
  -4  -9   5      160.89      128.28     23.31 o 
  -3  -9   5       64.09       75.65     17.49 o 
  -2  -9   5      388.86      377.27     22.44 o 
  -1  -9   5      511.01      501.89     24.65 o 
   0  -9   5      117.52      100.03     13.90 o 
   1  -9   5      898.69      836.21     36.04 o 
   2  -9   5      580.06      540.59     30.65 o 
   3  -9   5     1872.84     1880.92     83.51 o 
   4  -9   5       54.15       77.71     13.82 o 
   5  -9   5     3928.29     3790.05     76.58 o 
   6  -9   5      322.89      319.31     20.16 o 
   7  -9   5       93.83       72.70     11.20 o 
   8  -9   5     1630.90     1569.18     99.05 o 
   9  -9   5      316.64      359.55     50.44 o 
  10  -9   5       15.98       -0.37     22.50 o 
  11  -9   5      838.62      868.06     79.73 o 
  -7  -8   5      126.17       83.49     29.65 o 
  -6  -8   5       28.36       -8.15     42.92 o 
  -5  -8   5      546.96      629.14     48.27 o 
  -4  -8   5      442.38      432.09     38.28 o 
  -3  -8   5      645.54      636.74     33.51 o 
  -2  -8   5      583.06      575.75     26.98 o 
  -1  -8   5      935.05      882.01     29.24 o 
   0  -8   5      559.61      520.17     25.28 o 
   1  -8   5     1513.43     1369.72     56.61 o 
   2  -8   5     4817.08     4790.09     92.41 o 
   3  -8   5      849.04      836.48     28.28 o 
   4  -8   5      501.01      464.36     23.60 o 
   5  -8   5      717.16      697.00     30.45 o 
   6  -8   5      146.99      148.64     16.85 o 
   7  -8   5       81.11       75.87     17.90 o 
   8  -8   5     2477.62     2259.81    111.60 o 
   9  -8   5      228.40      160.15     35.22 o 
  10  -8   5        0.95      -20.73     20.73 o 
  11  -8   5       50.33       41.94     20.47 o 
  -8  -7   5      473.55      460.33     68.14 o 
  -7  -7   5      236.19      263.79     45.30 o 
  -6  -7   5       19.72       15.72     21.51 o 
  -5  -7   5     1030.14     1071.17     78.03 o 
  -4  -7   5      960.15     1034.63     55.65 o 
  -3  -7   5       93.84       88.14     13.70 o 
  -2  -7   5     1993.96     2025.63     65.16 o 
  -1  -7   5       39.29       29.61      7.09 o 
   0  -7   5      128.30      111.99     14.07 o 
   1  -7   5      243.21      232.87     13.79 o 
   2  -7   5     3030.87     2941.17     56.06 o 
   3  -7   5     1030.25     1052.37     35.60 o 
   4  -7   5      107.13       94.77     11.09 o 
   5  -7   5     1260.90     1237.06     42.21 o 
   6  -7   5        5.00        0.29      7.01 o 
   7  -7   5        6.14        2.75     10.42 o 
   8  -7   5     1251.63     1303.19     57.57 o 
   9  -7   5      319.59      293.94     29.41 o 
  10  -7   5       10.64       15.14     20.34 o 
  11  -7   5       43.97       64.70     19.11 o 
  -8  -6   5      871.30      849.25    123.20 o 
  -7  -6   5      291.48      174.05     37.14 o 
  -6  -6   5        9.21       -1.58     18.98 o 
  -5  -6   5       95.82       87.79     22.91 o 
  -4  -6   5      488.01      496.52     34.95 o 
  -3  -6   5       24.93       15.98      7.24 o 
  -2  -6   5     1156.27     1126.80     34.32 o 
  -1  -6   5     1586.59     1543.65     36.98 o 
   0  -6   5       39.25       28.76      6.39 o 
   1  -6   5      304.50      293.64     14.42 o 
   2  -6   5     1855.15     1837.53     49.66 o 
   3  -6   5      504.42      480.04     22.62 o 
   4  -6   5      358.88      338.03     19.75 o 
   5  -6   5     1792.17     1836.61     53.92 o 
   6  -6   5      275.35      325.31     26.56 o 
   7  -6   5      206.08      175.31     21.39 o 
   8  -6   5     1275.93     1278.34     60.17 o 
   9  -6   5      423.19      466.49     40.30 o 
  10  -6   5      102.74       66.04     44.08 o 
  11  -6   5      361.80      327.68     73.86 o 
  -9  -5   5      137.21       79.74     34.55 o 
  -8  -5   5      387.51      400.94     66.68 o 
  -7  -5   5      717.28      665.46     65.59 o 
  -6  -5   5       23.59       37.31     12.31 o 
  -5  -5   5     1506.62     1645.02     88.98 o 
  -4  -5   5     1257.79     1295.04     58.14 o 
  -3  -5   5       42.56       34.86      7.37 o 
  -2  -5   5     1651.52     1639.91     37.52 o 
  -1  -5   5     4694.19     4777.30     64.21 o 
   0  -5   5      204.08      212.40     11.50 o 
   1  -5   5     1103.12     1083.08     26.64 o 
   2  -5   5      870.61      783.74     25.62 o 
   3  -5   5        3.49        2.03      4.88 o 
   4  -5   5      264.23      256.08     19.06 o 
   5  -5   5     1580.92     1664.84     57.96 o 
   6  -5   5      425.24      437.42     24.58 o 
   7  -5   5       42.69       21.61     11.63 o 
   8  -5   5       10.89       14.12      9.51 o 
   9  -5   5      684.78      653.36     47.01 o 
  10  -5   5       15.42      -14.00     14.70 o 
 -10  -4   5      654.03      708.05     77.60 o 
  -9  -4   5       15.13       22.34     37.83 o 
  -8  -4   5     1108.29     1139.95    127.13 o 
  -7  -4   5      435.06      399.75     37.44 o 
  -6  -4   5        8.52        3.34      8.57 o 
  -5  -4   5     1555.06     1672.44     66.13 o 
  -4  -4   5     2753.03     2868.80     73.23 o 
  -3  -4   5        6.25       12.48      4.61 o 
  -2  -4   5     1266.87     1306.22     30.06 o 
  -1  -4   5     2804.60     2684.90     44.50 o 
   0  -4   5      166.84      145.42      9.48 o 
   1  -4   5       29.96       16.72      5.46 o 
   2  -4   5      290.78      245.97     13.96 o 
   3  -4   5      135.37      137.52     11.39 o 
   4  -4   5      109.32       97.20      9.97 o 
   5  -4   5      315.15      308.48     21.38 o 
   6  -4   5     2471.95     2447.52     59.79 o 
   7  -4   5      188.68      195.13     24.08 o 
   8  -4   5      315.76      324.51     39.11 o 
   9  -4   5      310.88      363.90     43.82 o 
  10  -4   5        5.76        1.45     21.45 o 
 -10  -3   5      227.04      198.95     40.15 o 
  -9  -3   5      123.85      107.03     31.73 o 
  -8  -3   5      256.77      258.32     45.01 o 
  -7  -3   5      471.46      409.10     28.88 o 
  -6  -3   5       38.94       42.36      9.93 o 
  -5  -3   5     1455.50     1491.07     38.69 o 
  -4  -3   5      543.22      480.19     19.60 o 
  -3  -3   5       86.24       63.22     11.10 o 
  -2  -3   5       91.54       62.17      6.06 o 
  -1  -3   5      416.45      384.14     13.85 o 
   0  -3   5     3456.57     3761.24     52.74 o 
   1  -3   5      249.43      262.02     15.44 o 
   2  -3   5     4466.01     4662.79     85.16 o 
   3  -3   5      312.14      302.30     15.57 o 
   4  -3   5     1167.80     1208.09     33.99 o 
   5  -3   5     1285.63     1271.21     54.83 o 
   6  -3   5      572.40      557.93     31.71 o 
   7  -3   5       47.41       22.94     16.06 o 
   8  -3   5      161.97      114.62     25.28 o 
   9  -3   5       83.28       93.78     35.28 o 
  10  -3   5       24.47       19.36     19.06 o 
 -11  -2   5       76.36       93.00     34.48 o 
 -10  -2   5      119.34      118.15     33.78 o 
  -9  -2   5      257.22      269.38     44.33 o 
  -8  -2   5      391.46      376.88     80.45 o 
  -7  -2   5      814.04      798.68     38.30 o 
  -6  -2   5        0.98       -6.73      7.00 o 
  -5  -2   5      636.91      609.55     20.89 o 
  -4  -2   5     2788.38     3044.44     58.81 o 
  -3  -2   5      327.06      311.51     17.93 o 
  -2  -2   5     8372.53     8955.70    107.40 o 
  -1  -2   5      482.68      446.42     16.86 o 
   0  -2   5      130.58      158.26      9.15 o 
   1  -2   5     1233.09     1214.49     27.99 o 
   2  -2   5     1059.05     1026.43     28.84 o 
   3  -2   5     1231.62     1210.87     33.41 o 
   4  -2   5     1302.83     1312.30     42.57 o 
   5  -2   5      805.14      789.00     51.32 o 
   6  -2   5       46.68       27.98     13.37 o 
   7  -2   5       57.84       39.96     32.34 o 
   8  -2   5      602.14      583.53     55.44 o 
   9  -2   5      128.35      106.11     43.27 o 
 -12  -1   5        6.38       24.22     26.60 o 
 -11  -1   5       96.81      100.48     33.67 o 
 -10  -1   5      462.27      480.10     60.75 o 
  -9  -1   5      154.98      148.00     23.37 o 
  -8  -1   5      927.30      885.90     47.93 o 
  -7  -1   5     1910.45     1897.21     63.91 o 
  -6  -1   5       12.98        9.43      4.85 o 
  -5  -1   5      639.92      492.87     53.18 o 
  -4  -1   5      157.88      142.39     11.86 o 
  -3  -1   5     1299.88     1436.54     32.77 o 
  -2  -1   5     4544.12     4590.85     57.45 o 
  -1  -1   5      808.32      779.40     28.34 o 
   0  -1   5      796.16      752.93     45.58 o 
   1  -1   5      766.41      642.57     40.88 o 
   2  -1   5     1458.28     1342.13     31.29 o 
   3  -1   5      588.78      636.24     25.44 o 
   4  -1   5      282.94      257.99     21.85 o 
   5  -1   5      706.03      687.49     56.03 o 
   6  -1   5        5.05       12.18     14.23 o 
   7  -1   5      166.26      191.33     33.34 o 
   8  -1   5      447.44      505.96     54.71 o 
   9  -1   5       15.36       31.70     22.39 o 
 -12   0   5       93.79       56.90     31.76 o 
 -11   0   5       16.87       59.93     24.79 o 
 -10   0   5       93.64      104.60     31.50 o 
  -9   0   5        0.92        0.37     13.90 o 
  -8   0   5      207.24      184.58     21.76 o 
  -7   0   5      430.91      424.61     36.22 o 
  -6   0   5     1650.99     1674.18     42.64 o 
  -5   0   5       31.28       48.40      6.86 o 
  -4   0   5     2524.75     2385.09     64.53 o 
  -3   0   5     1253.69     1385.24     28.96 o 
  -2   0   5     1849.23     1826.03     54.07 o 
  -1   0   5     2211.55     2279.12     63.91 o 
   0   0   5     2611.40     2691.02     88.93 o 
   1   0   5     1626.46     1624.43     50.63 o 
   2   0   5     1236.94     1206.48     32.35 o 
   3   0   5        4.57        1.33      7.57 o 
   4   0   5       11.15        0.78      4.11 o 
   5   0   5      262.50      287.06     27.06 o 
   6   0   5      161.46      177.54     30.75 o 
   7   0   5        2.60      -11.77     18.51 o 
   8   0   5      814.48      907.98     95.93 o 
 -12   1   5        2.82      -34.74     34.74 o 
 -11   1   5      202.48      281.68     49.75 o 
 -10   1   5      566.49      643.00     65.23 o 
  -9   1   5       59.49       10.98     14.65 o 
  -8   1   5      727.79      720.58     35.52 o 
  -7   1   5       68.44       67.71      9.72 o 
  -6   1   5      855.70      832.13     24.72 o 
  -5   1   5     4026.59     4236.11     59.29 o 
  -4   1   5      377.63      344.00     13.64 o 
  -3   1   5      466.00      531.88     16.56 o 
  -2   1   5       95.10       70.01      5.16 o 
  -1   1   5     1205.91      953.54     67.66 o 
   0   1   5     1089.45     1172.10     47.46 o 
   1   1   5       94.55       63.10      7.85 o 
   2   1   5     1761.77     1762.60     50.45 o 
   3   1   5      212.49      236.50     20.68 o 
   4   1   5      147.86      175.98     25.81 o 
   5   1   5      517.31      497.54     92.46 o 
   6   1   5      401.63      331.94     41.42 o 
   7   1   5       27.82        8.71     47.22 o 
   8   1   5      360.48      337.78    105.71 o 
 -13   2   5       42.40      -18.07     48.22 o 
 -12   2   5      198.41      143.13     36.29 o 
 -11   2   5      726.19      775.36     75.46 o 
 -10   2   5      246.54      261.75     31.13 o 
  -9   2   5        9.34        1.60      8.78 o 
  -8   2   5     1767.00     1694.49     49.12 o 
  -7   2   5       40.71       33.62      7.65 o 
  -6   2   5      195.57      218.93     13.36 o 
  -5   2   5     1476.97     1495.93     31.31 o 
  -4   2   5     1472.67     1505.85     30.83 o 
  -3   2   5      119.47      121.16      9.12 o 
  -2   2   5      918.39      671.17    120.18 o 
  -1   2   5     1020.99      928.04     33.86 o 
   0   2   5       13.31       18.57      6.05 o 
   1   2   5      156.32      146.29     11.91 o 
   2   2   5     1328.42     1322.13     44.27 o 
   3   2   5      250.41      268.33     31.60 o 
   4   2   5      494.20      420.80     33.05 o 
   5   2   5      581.82      650.27     55.69 o 
   6   2   5       61.01       90.17     41.48 o 
   7   2   5        5.88        0.66     18.19 o 
 -13   3   5      107.61      139.50     68.51 o 
 -12   3   5       44.44       37.54     28.41 o 
 -11   3   5      312.22      346.79     37.91 o 
 -10   3   5      220.72      184.77     21.83 o 
  -9   3   5      180.57      176.36     21.32 o 
  -8   3   5      824.76      847.31     40.18 o 
  -7   3   5      167.25      153.63     12.34 o 
  -6   3   5        0.69        4.07      4.58 o 
  -5   3   5     2148.44     2181.79     39.74 o 
  -4   3   5     1613.15     1606.92     34.55 o 
  -3   3   5        2.02        2.95      3.04 o 
  -2   3   5       34.45       17.11      5.48 o 
  -1   3   5      339.04      277.04     15.95 o 
   0   3   5        5.03       -0.93      6.10 o 
   1   3   5      339.42      325.65     18.89 o 
   2   3   5     1404.65     1343.25     42.04 o 
   3   3   5      405.97      311.04     28.15 o 
   4   3   5      571.33      496.81     49.27 o 
   5   3   5      277.93      297.22     61.96 o 
   6   3   5       48.03       48.55     26.41 o 
 -13   4   5      140.18      169.17     44.59 o 
 -12   4   5        5.70      -19.79     22.61 o 
 -11   4   5      842.87      784.90     55.89 o 
 -10   4   5       30.82       35.70     13.86 o 
  -9   4   5       93.50       84.98     20.75 o 
  -8   4   5      197.03      193.30     17.24 o 
  -7   4   5      220.28      206.15     15.51 o 
  -6   4   5       77.88       65.69      8.27 o 
  -5   4   5       87.13       75.50      8.72 o 
  -4   4   5      897.52      856.75     25.79 o 
  -3   4   5      310.13      313.74     16.34 o 
  -2   4   5      388.57      373.01     19.48 o 
  -1   4   5      318.16      327.17     18.84 o 
   0   4   5       48.98       52.42     15.58 o 
   1   4   5      390.39      368.11     21.50 o 
   2   4   5      455.03      490.79     34.48 o 
   3   4   5      501.73      476.62     32.28 o 
   4   4   5       24.95       26.72     18.68 o 
   5   4   5      509.24      459.25     53.49 o 
   6   4   5      277.96      227.86     62.74 o 
 -13   5   5       16.37        9.68     18.30 o 
 -12   5   5        7.74       -7.70     20.22 o 
 -11   5   5      756.02      811.84     49.88 o 
 -10   5   5       91.84      100.28     14.88 o 
  -9   5   5      307.59      305.81     24.06 o 
  -8   5   5      347.00      341.33     26.63 o 
  -7   5   5     1076.04     1118.86     37.85 o 
  -6   5   5        0.05       -0.29      5.89 o 
  -5   5   5      527.92      534.53     22.04 o 
  -4   5   5      780.30      723.66     25.13 o 
  -3   5   5        2.90        3.62      5.32 o 
  -2   5   5      611.68      641.57     31.10 o 
  -1   5   5      566.35      524.37     28.27 o 
   0   5   5      930.01      951.89     38.73 o 
   1   5   5      813.49      755.08     31.68 o 
   2   5   5      762.92      696.63     52.37 o 
   3   5   5       28.21        5.09     26.04 o 
   4   5   5      111.34      118.19     27.10 o 
   5   5   5       15.29      -34.52     34.52 o 
 -13   6   5        6.92       11.52     14.63 o 
 -12   6   5        2.35       14.91     16.71 o 
 -11   6   5      340.50      401.58     55.85 o 
 -10   6   5      845.28      842.67     40.25 o 
  -9   6   5      196.67      182.57     18.57 o 
  -8   6   5      889.27      899.31     35.28 o 
  -7   6   5     1791.35     1849.27     55.58 o 
  -6   6   5        0.84        7.33      6.04 o 
  -5   6   5      697.55      670.32     25.89 o 
  -4   6   5     1268.80     1215.55     30.41 o 
  -3   6   5       32.52       27.33      6.48 o 
  -2   6   5     4270.29     4275.37     98.06 o 
  -1   6   5      134.61      136.14     17.38 o 
   0   6   5       76.23       95.36     16.05 o 
   1   6   5      178.35      219.64     29.66 o 
   2   6   5      214.91      245.46     33.44 o 
   3   6   5        2.97       -9.85     15.93 o 
   4   6   5       59.04       16.97     23.69 o 
 -13   7   5        2.53       -1.54     15.43 o 
 -12   7   5        1.91       12.93     15.06 o 
 -11   7   5      117.79      135.67     24.82 o 
 -10   7   5      813.26      794.77     52.82 o 
  -9   7   5      157.87      151.10     16.40 o 
  -8   7   5     1012.26     1006.76     41.77 o 
  -7   7   5      258.92      240.21     20.89 o 
  -6   7   5       18.56       13.92      6.47 o 
  -5   7   5      736.41      717.06     25.17 o 
  -4   7   5      152.57      144.07     12.99 o 
  -3   7   5      147.65      157.72     15.76 o 
  -2   7   5      495.63      499.89     32.05 o 
  -1   7   5      339.57      301.54     32.23 o 
   0   7   5      777.19      739.47     53.81 o 
   1   7   5      338.81      375.20     51.02 o 
   2   7   5      286.36      271.36     37.99 o 
   3   7   5        2.52       14.69     25.07 o 
 -13   8   5      143.95      163.17     25.80 o 
 -12   8   5      168.58      185.15     29.64 o 
 -11   8   5      133.90      118.44     24.97 o 
 -10   8   5      101.58       76.47     18.64 o 
  -9   8   5       18.38       22.10     10.19 o 
  -8   8   5       82.11       65.73     13.14 o 
  -7   8   5      445.95      464.80     29.03 o 
  -6   8   5      264.53      267.78     18.31 o 
  -5   8   5     1532.35     1452.79     47.94 o 
  -4   8   5      279.15      254.98     18.60 o 
  -3   8   5       83.96       61.59     14.86 o 
  -2   8   5      317.55      329.70     33.80 o 
  -1   8   5      786.92      829.38     67.97 o 
   0   8   5       48.96       46.59     18.14 o 
   1   8   5       22.61       30.99     20.13 o 
   2   8   5      300.82      256.77     49.47 o 
 -12   9   5        2.09      -21.30     22.36 o 
 -11   9   5      530.68      553.20     47.17 o 
 -10   9   5      352.96      414.87     68.17 o 
  -9   9   5        6.06       11.09     21.58 o 
  -8   9   5      703.92      721.53     44.16 o 
  -7   9   5      256.57      208.37     24.35 o 
  -6   9   5      204.00      199.27     21.98 o 
  -5   9   5      889.93      867.03     44.54 o 
  -4   9   5      811.07      835.32     45.84 o 
  -3   9   5      170.26      167.90     23.70 o 
  -2   9   5      273.65      245.94     32.18 o 
  -1   9   5      560.75      627.17     54.81 o 
   0   9   5        5.58      -12.26     19.94 o 
 -12  10   5      173.17      124.54     36.53 o 
 -11  10   5      155.82       97.62     32.40 o 
 -10  10   5       69.28       31.20     65.17 o 
  -9  10   5       18.77       -1.94     20.72 o 
  -8  10   5      564.82      588.62     62.06 o 
  -7  10   5       91.36       82.99     17.68 o 
  -6  10   5       74.66       39.95     11.49 o 
  -5  10   5      485.78      480.93     36.14 o 
  -4  10   5      267.73      273.58     30.85 o 
  -3  10   5      143.04      126.44     21.62 o 
  -2  10   5       49.54       57.87     16.17 o 
  -1  10   5      402.34      364.94     63.76 o 
 -10  11   5       29.30       70.17     31.07 o 
  -9  11   5       36.40       48.97     26.95 o 
  -8  11   5      247.52      313.04     48.73 o 
  -7  11   5      138.69      131.16     33.47 o 
  -6  11   5       65.23       79.28     26.96 o 
  -5  11   5      183.98      176.73     38.83 o 
  -4  11   5      635.63      740.07     58.71 o 
   2 -14   6      255.65      195.80     42.95 o 
   3 -14   6       61.46       81.37     47.13 o 
   4 -14   6      128.59       92.87     35.31 o 
   5 -14   6      377.07      435.32     64.08 o 
   6 -14   6     1043.05     1239.49    128.55 o 
   7 -14   6       14.87       47.73     31.04 o 
   0 -13   6      144.55      176.39     40.29 o 
   1 -13   6        6.43      -24.99     24.99 o 
   2 -13   6      784.09      781.32     92.41 o 
   3 -13   6      440.83      527.23     61.04 o 
   4 -13   6       52.53       35.95     75.99 o 
   5 -13   6      481.66      510.85     62.65 o 
   6 -13   6      368.28      382.99     56.05 o 
   7 -13   6       29.45       17.31     27.92 o 
   8 -13   6      123.20      113.53     35.75 o 
   9 -13   6      194.90      316.57     89.15 o 
  -2 -12   6      145.72      193.94     41.78 o 
  -1 -12   6      295.68      382.52     89.94 o 
   0 -12   6       22.69        5.03     27.22 o 
   1 -12   6       64.79       95.90     27.22 o 
   2 -12   6      911.82      824.93     73.99 o 
   3 -12   6      363.28      355.57     47.34 o 
   4 -12   6       48.48       69.87     27.97 o 
   5 -12   6      512.10      540.43     59.90 o 
   6 -12   6      198.07      197.54     38.53 o 
   7 -12   6        2.55       -3.94     35.43 o 
   8 -12   6      171.70      171.39     40.34 o 
   9 -12   6      318.39      422.05     60.11 o 
  -4 -11   6      163.93      245.72     70.29 o 
  -3 -11   6      108.88       55.49     26.99 o 
  -2 -11   6      314.22      286.99     44.17 o 
  -1 -11   6      623.38      675.37     63.85 o 
   0 -11   6      135.97      133.15     30.01 o 
   1 -11   6      111.26      121.98     29.79 o 
   2 -11   6      715.82      733.18     65.05 o 
   3 -11   6      575.34      587.15     58.81 o 
   4 -11   6       19.03       26.60     26.98 o 
   5 -11   6      853.64      834.49     50.83 o 
   6 -11   6      280.92      328.28     59.57 o 
   7 -11   6       20.47       23.66     20.64 o 
   8 -11   6      402.45      491.16     61.75 o 
   9 -11   6      588.02      577.00    100.77 o 
  10 -11   6       65.77       62.34     36.83 o 
  -5 -10   6       16.41      -22.71     35.26 o 
  -4 -10   6      238.34      259.11     61.70 o 
  -3 -10   6       52.81       65.21     20.86 o 
  -2 -10   6      479.87      425.73     40.91 o 
  -1 -10   6      418.27      438.53     35.43 o 
   0 -10   6      611.08      627.02     57.43 o 
   1 -10   6       72.86       70.27     14.23 o 
   2 -10   6      469.39      412.69     32.10 o 
   3 -10   6       84.22       65.97     14.93 o 
   4 -10   6      131.69      104.78     15.45 o 
   5 -10   6     1960.56     1798.07     60.23 o 
   6 -10   6      618.68      573.17     33.22 o 
   7 -10   6      397.58      413.29     36.70 o 
   8 -10   6      426.68      487.10     43.42 o 
   9 -10   6       11.42      -11.46     19.60 o 
  10 -10   6       26.76       16.05     20.76 o 
  -6  -9   6       25.61       37.09     33.39 o 
  -5  -9   6      190.59      163.66     26.64 o 
  -4  -9   6       47.28       39.79     14.70 o 
  -3  -9   6        8.66       14.26      9.56 o 
  -2  -9   6      172.96      138.73     14.50 o 
  -1  -9   6     1520.42     1442.48     85.55 o 
   0  -9   6      217.70      223.46     17.99 o 
   1  -9   6      575.93      561.60     35.14 o 
   2  -9   6       25.20       40.28     11.82 o 
   3  -9   6      147.27      159.04     19.58 o 
   4  -9   6       34.08       38.57      8.52 o 
   5  -9   6      310.76      316.72     21.93 o 
   6  -9   6      368.70      364.84     24.33 o 
   7  -9   6      356.90      322.60     23.60 o 
   8  -9   6      212.68      319.50     48.56 o 
   9  -9   6      610.25      590.74     64.07 o 
  10  -9   6       56.43       42.80     29.22 o 
  -7  -8   6      231.88      233.41     46.26 o 
  -6  -8   6       21.44       15.12     23.58 o 
  -5  -8   6      966.99      875.31     62.95 o 
  -4  -8   6      392.01      403.77     28.90 o 
  -3  -8   6       21.74       11.64      7.31 o 
  -2  -8   6      422.53      424.06     24.29 o 
  -1  -8   6      497.27      483.15     32.10 o 
   0  -8   6       12.65       12.24      7.44 o 
   1  -8   6      340.20      302.50     18.07 o 
   2  -8   6     1403.80     1431.32     49.75 o 
   3  -8   6      680.32      648.06     38.89 o 
   4  -8   6      136.78      142.69     15.46 o 
   5  -8   6     1352.81     1342.85     47.10 o 
   6  -8   6      745.57      692.81     34.61 o 
   7  -8   6        0.45       -6.56      9.25 o 
   8  -8   6      291.46      266.22     27.19 o 
   9  -8   6      247.44      167.98     35.08 o 
  10  -8   6        4.02       -0.41     23.24 o 
  -8  -7   6      633.36      597.38     71.19 o 
  -7  -7   6       62.38       19.88     20.00 o 
  -6  -7   6        9.51       -2.12     16.24 o 
  -5  -7   6      167.39      153.41     23.14 o 
  -4  -7   6      691.50      748.45     37.52 o 
  -3  -7   6     1061.21     1012.99     36.53 o 
  -2  -7   6        8.73       11.21      6.58 o 
  -1  -7   6     5110.55     5007.49     96.49 o 
   0  -7   6       72.53       81.80     10.88 o 
   1  -7   6     1048.03     1069.33     32.44 o 
   2  -7   6     3031.09     3022.22     59.25 o 
   3  -7   6      556.04      580.24     24.66 o 
   4  -7   6      353.09      380.99     24.48 o 
   5  -7   6     1416.89     1354.87     48.00 o 
   6  -7   6      161.36      204.75     22.39 o 
   7  -7   6      157.88      125.82     18.92 o 
   8  -7   6      218.34      201.69     25.16 o 
   9  -7   6      200.82      208.51     37.81 o 
  10  -7   6        2.33        4.11     17.11 o 
  -9  -6   6      206.03       94.94    133.49 o 
  -8  -6   6       85.51       87.22     29.23 o 
  -7  -6   6      377.13      445.19     56.00 o 
  -6  -6   6      175.48      177.85     35.07 o 
  -5  -6   6     1123.83     1144.45     47.27 o 
  -4  -6   6      911.83      906.67     35.65 o 
  -3  -6   6       28.01       28.36      6.57 o 
  -2  -6   6       31.48       40.23      8.64 o 
  -1  -6   6     1634.47     1648.48     47.30 o 
   0  -6   6      261.19      259.19     17.90 o 
   1  -6   6      190.07      201.72     13.22 o 
   2  -6   6     2747.07     2931.58     68.86 o 
   3  -6   6     1289.05     1277.11     39.43 o 
   4  -6   6      170.08      127.49     15.13 o 
   5  -6   6      787.77      782.73     33.40 o 
   6  -6   6      138.72      132.40     19.22 o 
   7  -6   6      177.33      208.30     24.69 o 
   8  -6   6      346.24      361.93     33.71 o 
   9  -6   6      498.55      516.39     41.74 o 
  10  -6   6       77.19       78.63     47.52 o 
  -9  -5   6        0.74       28.79     23.42 o 
  -8  -5   6      158.39      126.55     43.60 o 
  -7  -5   6      169.49      194.78     42.24 o 
  -6  -5   6        5.08        2.55     10.48 o 
  -5  -5   6       24.22        6.99      8.22 o 
  -4  -5   6      860.57      884.31     32.58 o 
  -3  -5   6      302.24      301.06     16.86 o 
  -2  -5   6      365.45      355.25     19.04 o 
  -1  -5   6     1631.46     1674.64     42.93 o 
   0  -5   6       16.80       26.79      5.31 o 
   1  -5   6     1165.43     1233.63     40.63 o 
   2  -5   6     1026.69      931.45     29.51 o 
   3  -5   6      879.74      857.66     29.17 o 
   4  -5   6      187.87      203.09     18.61 o 
   5  -5   6      858.18      916.47     45.09 o 
   6  -5   6      284.77      294.98     23.21 o 
   7  -5   6       64.73       86.99     20.87 o 
   8  -5   6      782.42      829.36     50.15 o 
   9  -5   6      337.92      356.45     43.46 o 
  10  -5   6        0.65      -25.21     28.97 o 
 -10  -4   6      227.01      197.92     43.88 o 
  -9  -4   6       89.60      153.86     39.47 o 
  -8  -4   6      416.42      454.69     55.80 o 
  -7  -4   6      607.34      560.63     38.74 o 
  -6  -4   6       38.08       28.12     12.03 o 
  -5  -4   6      108.06      128.23     11.03 o 
  -4  -4   6     2405.75     2359.83     58.47 o 
  -3  -4   6      116.43      107.76      9.96 o 
  -2  -4   6      931.14      712.33     98.95 o 
  -1  -4   6     1977.55     2007.32     40.66 o 
   0  -4   6     1572.54     1690.27     34.14 o 
   1  -4   6      302.19      309.14     16.06 o 
   2  -4   6     2985.87     2957.47     53.27 o 
   3  -4   6      447.38      422.42     20.22 o 
   4  -4   6       94.70       81.06     10.06 o 
   5  -4   6      591.89      538.74     29.96 o 
   6  -4   6      181.55      194.28     21.69 o 
   7  -4   6        7.68       39.02     15.92 o 
   8  -4   6      501.09      580.23     54.23 o 
   9  -4   6      195.14      242.51     37.91 o 
  10  -4   6       47.72       27.32     24.67 o 
 -11  -3   6      435.07      428.49     62.99 o 
 -10  -3   6      339.50      343.49     54.14 o 
  -9  -3   6        0.28        5.72     42.70 o 
  -8  -3   6      208.02      210.21     43.23 o 
  -7  -3   6      851.51      780.54     41.73 o 
  -6  -3   6       29.28       25.76      6.47 o 
  -5  -3   6      436.96      469.82     27.45 o 
  -4  -3   6     1535.61     1652.61     53.50 o 
  -3  -3   6      336.76      306.75     19.27 o 
  -2  -3   6     1054.80     1066.73     22.21 o 
  -1  -3   6     2055.17     2043.68     37.51 o 
   0  -3   6     2451.03     2626.70     41.92 o 
   1  -3   6      524.42      497.36     19.36 o 
   2  -3   6      879.08      857.85     26.06 o 
   3  -3   6      472.57      444.86     19.73 o 
   4  -3   6       92.21      101.58     12.32 o 
   5  -3   6     4099.82     4059.48     97.97 o 
   6  -3   6      946.98      878.94     47.12 o 
   7  -3   6       11.73       18.95     22.68 o 
   8  -3   6      450.91      519.12     73.86 o 
   9  -3   6      555.28      549.86     57.59 o 
 -11  -2   6      318.02      355.54     58.13 o 
 -10  -2   6      233.14      256.75     47.72 o 
  -9  -2   6        0.71       -1.15     30.66 o 
  -8  -2   6      607.23      539.49     40.51 o 
  -7  -2   6      568.07      537.93     63.85 o 
  -6  -2   6      519.77      565.42     34.44 o 
  -5  -2   6      982.44     1032.40     32.97 o 
  -4  -2   6      317.16      301.89     19.92 o 
  -3  -2   6      395.88      393.46     20.88 o 
  -2  -2   6      176.93      169.05     10.78 o 
  -1  -2   6     3017.10     2968.20     46.55 o 
   0  -2   6     1136.57     1116.06     27.52 o 
   1  -2   6       60.59       48.78      5.74 o 
   2  -2   6     2108.18     2127.17     46.43 o 
   3  -2   6     1434.95     1457.72     37.63 o 
   4  -2   6      526.93      530.49     41.99 o 
   5  -2   6     3002.57     3115.32    169.48 o 
   6  -2   6      390.89      407.74     84.47 o 
   7  -2   6       69.67       55.97     43.97 o 
   8  -2   6      201.31      274.82     40.63 o 
   9  -2   6      230.61      177.50     33.69 o 
 -12  -1   6       73.50       29.16     79.50 o 
 -11  -1   6      431.39      417.01     58.81 o 
 -10  -1   6       22.31       42.28     34.95 o 
  -9  -1   6        0.53      -21.69     21.69 o 
  -8  -1   6      143.34      112.82     16.85 o 
  -7  -1   6      783.92      724.52     73.01 o 
  -6  -1   6        6.03        9.79      6.38 o 
  -5  -1   6     1396.47     1392.46     43.72 o 
  -4  -1   6     1211.84     1249.53     34.38 o 
  -3  -1   6      843.97      858.42     22.36 o 
  -2  -1   6      868.86      890.81     21.03 o 
  -1  -1   6     2201.46     2143.81     43.65 o 
   0  -1   6       55.58       35.78     12.12 o 
   1  -1   6        4.05        2.51      2.46 o 
   2  -1   6     1398.48     1394.88     33.11 o 
   3  -1   6      410.07      371.99     22.46 o 
   4  -1   6        0.14       12.83     10.60 o 
   5  -1   6      616.96      507.55     44.62 o 
   6  -1   6      789.66      682.34     56.08 o 
   7  -1   6       77.29       37.66     16.86 o 
   8  -1   6       25.70       29.61     34.89 o 
 -12   0   6        0.15      -18.16     25.42 o 
 -11   0   6       69.49       57.39     25.09 o 
 -10   0   6      244.07      312.16     46.97 o 
  -9   0   6       18.12       34.04     11.38 o 
  -8   0   6     1144.01     1119.10     56.58 o 
  -7   0   6      286.98      231.38     19.20 o 
  -6   0   6      452.65      508.24     53.03 o 
  -5   0   6      172.96      148.50     10.67 o 
  -4   0   6     2176.58     2015.73     52.98 o 
  -3   0   6      837.48      849.84     30.10 o 
  -2   0   6      225.65      173.52     24.38 o 
  -1   0   6     2311.45     2374.93     82.78 o 
   0   0   6       38.84       88.75     21.18 o 
   1   0   6       74.75       58.34      9.89 o 
   2   0   6     1326.54     1334.26     38.08 o 
   3   0   6     1287.93     1256.56     45.85 o 
   4   0   6        1.04       -7.53      7.53 o 
   5   0   6      635.47      646.06     40.39 o 
   6   0   6      350.90      319.63     39.11 o 
   7   0   6        4.89       20.39     29.65 o 
   8   0   6       81.80      100.91     42.01 o 
 -12   1   6        0.02       29.04     55.37 o 
 -11   1   6      156.93      213.16     42.14 o 
 -10   1   6      440.30      511.30     59.64 o 
  -9   1   6        0.35        2.73     13.21 o 
  -8   1   6     1404.08     1402.38     44.72 o 
  -7   1   6     2020.38     2005.82     56.24 o 
  -6   1   6      682.36      703.48     26.21 o 
  -5   1   6     1683.81     1736.91     39.33 o 
  -4   1   6     1084.00     1056.59     24.77 o 
  -3   1   6      539.26      593.43     17.50 o 
  -2   1   6     1167.45     1233.06     30.38 o 
  -1   1   6     5538.69     5852.12    134.89 o 
   0   1   6       36.07       25.21      6.09 o 
   1   1   6      245.32      248.75     34.23 o 
   2   1   6     1268.48     1202.39     39.22 o 
   3   1   6      174.70      164.94     17.40 o 
   4   1   6       95.22       44.56     26.39 o 
   5   1   6      117.16      116.85     24.22 o 
   6   1   6      670.63      753.64    123.12 o 
   7   1   6        4.05        2.86     27.82 o 
 -13   2   6      254.62      300.15     52.21 o 
 -12   2   6        1.29       25.48     29.04 o 
 -11   2   6      307.28      318.57     81.37 o 
 -10   2   6      832.33      816.98     51.24 o 
  -9   2   6       71.88       48.54     11.27 o 
  -8   2   6     2990.06     2957.16     70.88 o 
  -7   2   6     2152.29     2214.86     55.88 o 
  -6   2   6        3.81       -1.34      5.40 o 
  -5   2   6      898.41      959.05     22.70 o 
  -4   2   6     1907.25     1938.23     35.24 o 
  -3   2   6        6.55        5.12      3.64 o 
  -2   2   6     1494.59     1578.96     44.02 o 
  -1   2   6     1315.35     1148.79     48.09 o 
   0   2   6     1012.40      990.00     40.11 o 
   1   2   6       54.85       34.75     16.54 o 
   2   2   6     1217.24     1163.31     42.37 o 
   3   2   6      858.07      814.82     39.02 o 
   4   2   6       14.79        7.90     23.32 o 
   5   2   6      487.30      429.94     46.64 o 
   6   2   6      247.97      366.74     72.10 o 
 -13   3   6       18.39       -5.51     45.65 o 
 -12   3   6        6.74       28.62     47.75 o 
 -11   3   6      132.89      128.86     23.56 o 
 -10   3   6      646.96      711.30     49.03 o 
  -9   3   6       58.10       85.56     12.94 o 
  -8   3   6      362.54      378.07     29.85 o 
  -7   3   6      489.26      513.91     23.89 o 
  -6   3   6      457.46      491.21     20.65 o 
  -5   3   6      155.99      156.62     10.84 o 
  -4   3   6     1664.23     1706.96     35.73 o 
  -3   3   6      667.34      669.30     21.88 o 
  -2   3   6       32.06       21.74      4.94 o 
  -1   3   6     1757.43     1790.03     40.74 o 
   0   3   6     1483.15     1498.31     41.44 o 
   1   3   6        9.57        5.85      5.22 o 
   2   3   6      954.31      959.26     52.87 o 
   3   3   6      320.09      347.39     34.51 o 
   4   3   6        0.16      -14.66     14.66 o 
   5   3   6      479.54      534.07     85.08 o 
   6   3   6       88.70       93.16     47.75 o 
 -13   4   6        8.38        6.73     33.04 o 
 -12   4   6       11.11      -19.45     19.45 o 
 -11   4   6      312.50      305.01     30.83 o 
 -10   4   6      259.77      293.18     28.22 o 
  -9   4   6      408.97      408.47     31.26 o 
  -8   4   6      131.33      120.02     14.38 o 
  -7   4   6      851.19      868.11     34.16 o 
  -6   4   6       35.53       43.51      9.33 o 
  -5   4   6      360.21      351.38     18.21 o 
  -4   4   6     2021.68     2064.34     48.17 o 
  -3   4   6      577.62      534.58     20.96 o 
  -2   4   6       77.37       82.88     11.10 o 
  -1   4   6      803.36      795.10     32.24 o 
   0   4   6      143.68      153.47     13.62 o 
   1   4   6       78.57       86.75     11.33 o 
   2   4   6      162.10      158.99     18.73 o 
   3   4   6      327.10      330.28     47.83 o 
   4   4   6        0.22       -5.94     21.02 o 
   5   4   6      473.67      577.50     72.74 o 
 -13   5   6      309.54      329.02     97.29 o 
 -12   5   6        0.78       -4.40     15.59 o 
 -11   5   6     1240.18     1225.28     50.22 o 
 -10   5   6      263.99      266.36     22.90 o 
  -9   5   6      122.93      123.34     15.78 o 
  -8   5   6      324.81      309.38     24.47 o 
  -7   5   6      635.86      629.99     36.94 o 
  -6   5   6       86.86       82.00     10.33 o 
  -5   5   6      491.83      516.85     23.88 o 
  -4   5   6     2052.27     1981.95     41.24 o 
  -3   5   6     1107.69     1132.34     37.78 o 
  -2   5   6        1.99        9.17      7.52 o 
  -1   5   6     1601.18     1577.98     50.98 o 
   0   5   6       12.20       12.02      7.47 o 
   1   5   6       49.27       42.83     13.44 o 
   2   5   6      252.09      250.27     31.36 o 
   3   5   6      644.59      683.26     74.49 o 
   4   5   6       51.45       16.72     24.54 o 
 -13   6   6       71.34       47.32     19.63 o 
 -12   6   6       27.84       11.73     19.90 o 
 -11   6   6      226.60      262.87     29.28 o 
 -10   6   6      276.05      316.12     24.37 o 
  -9   6   6      748.78      745.48     38.56 o 
  -8   6   6      404.89      382.59     30.68 o 
  -7   6   6     1305.98     1336.99     75.62 o 
  -6   6   6      289.08      296.89     19.54 o 
  -5   6   6       25.23       14.29      7.18 o 
  -4   6   6     2240.11     2185.78     48.78 o 
  -3   6   6     1517.38     1546.66     46.98 o 
  -2   6   6       22.57        5.00      8.31 o 
  -1   6   6     1222.84     1233.21     70.52 o 
   0   6   6      394.14      383.20     38.32 o 
   1   6   6        9.46       21.02     18.41 o 
   2   6   6     1158.05     1370.17    103.58 o 
   3   6   6      228.93      228.12     47.45 o 
 -13   7   6       32.78       36.30     24.72 o 
 -12   7   6       97.56       68.60     19.15 o 
 -11   7   6      113.77      147.85     24.13 o 
 -10   7   6      407.61      419.38     38.71 o 
  -9   7   6       54.80       48.10     17.73 o 
  -8   7   6      478.43      486.33     47.66 o 
  -7   7   6      265.99      274.07     23.50 o 
  -6   7   6      350.99      340.89     23.41 o 
  -5   7   6       15.68       16.45      8.36 o 
  -4   7   6      757.05      745.15     31.58 o 
  -3   7   6       14.58       18.42     12.13 o 
  -2   7   6        2.23        7.36     14.56 o 
  -1   7   6      176.68      187.08     27.47 o 
   0   7   6      257.17      230.74     31.83 o 
   1   7   6      100.78      133.85     28.24 o 
   2   7   6      376.15      461.17     88.43 o 
 -12   8   6       10.10      -16.59     16.59 o 
 -11   8   6      115.78       96.21     24.26 o 
 -10   8   6      318.65      346.24     46.80 o 
  -9   8   6        1.39       -3.35      9.82 o 
  -8   8   6      412.44      367.81     31.75 o 
  -7   8   6      357.68      330.82     30.65 o 
  -6   8   6       10.44       19.43     11.21 o 
  -5   8   6        3.15        0.09     10.26 o 
  -4   8   6       13.84       27.37     12.26 o 
  -3   8   6      166.83      171.60     24.50 o 
  -2   8   6      194.07      204.49     28.34 o 
  -1   8   6      191.74      202.30     31.20 o 
   0   8   6       25.02       35.44     18.77 o 
   1   8   6      192.22      192.91     43.09 o 
 -12   9   6        0.05      -29.82     29.82 o 
 -11   9   6      163.17      169.93     39.51 o 
 -10   9   6      549.23      514.95     57.99 o 
  -9   9   6       61.51       30.72     50.29 o 
  -8   9   6      153.98      215.13     25.81 o 
  -7   9   6      690.38      659.63     46.45 o 
  -6   9   6      154.78      182.92     26.02 o 
  -5   9   6       38.24       24.58     12.28 o 
  -4   9   6      248.69      262.17     27.84 o 
  -3   9   6      179.50      211.34     26.17 o 
  -2   9   6       43.34       33.88     15.62 o 
  -1   9   6      324.54      318.20     51.07 o 
 -11  10   6      136.28      116.69     31.00 o 
 -10  10   6      371.87      397.73     64.82 o 
  -9  10   6        4.98      -21.31     91.22 o 
  -8  10   6        6.24      -18.63     18.63 o 
  -7  10   6      311.16      322.31     34.67 o 
  -6  10   6      512.29      466.33     35.65 o 
  -5  10   6       57.13       67.46     14.58 o 
  -4  10   6      296.10      249.78     27.98 o 
  -3  10   6      434.95      431.88     45.56 o 
  -9  11   6        0.80       25.13     29.28 o 
  -8  11   6      199.45      185.15     38.12 o 
  -7  11   6       52.46       -5.74     20.85 o 
  -6  11   6       39.51       50.92     43.43 o 
   2 -14   7      391.64      431.89     57.87 o 
   3 -14   7      164.64      181.50     41.52 o 
   4 -14   7        0.06       22.61     22.81 o 
   5 -14   7      142.17      140.99     35.87 o 
   6 -14   7      480.70      418.31     99.91 o 
   0 -13   7      213.32      234.25     42.86 o 
   1 -13   7       97.84      149.33     37.01 o 
   2 -13   7      163.70       89.80     42.98 o 
   3 -13   7      326.14      333.20     49.71 o 
   4 -13   7       17.37        7.77     20.05 o 
   5 -13   7      402.25      394.21     55.00 o 
   6 -13   7      479.02      519.07     62.33 o 
   7 -13   7        0.95       39.10     62.83 o 
   8 -13   7      283.81      226.48     77.39 o 
  -2 -12   7        2.18      -10.78     25.27 o 
  -1 -12   7      250.51      225.86     45.10 o 
   0 -12   7      870.82      949.51    132.80 o 
   1 -12   7      109.92       69.43     79.15 o 
   2 -12   7      640.09      671.31     65.28 o 
   3 -12   7      480.13      408.89     51.62 o 
   4 -12   7        2.58        6.41     21.26 o 
   5 -12   7      278.64      323.49     92.61 o 
   6 -12   7      396.58      431.20     55.49 o 
   7 -12   7      496.84      529.32     99.77 o 
   8 -12   7      175.95      174.16     38.49 o 
   9 -12   7      967.15     1036.28     90.88 o 
  -4 -11   7      859.85      876.84    131.90 o 
  -3 -11   7      321.03      293.79     44.05 o 
  -2 -11   7       13.55      -11.67     18.96 o 
  -1 -11   7      677.27      751.72     50.09 o 
   0 -11   7      437.82      504.98     53.95 o 
   1 -11   7       58.84       29.48     41.31 o 
   2 -11   7     1210.46     1199.29     89.96 o 
   3 -11   7     1569.90     1574.24     95.52 o 
   4 -11   7       88.29      107.14     29.23 o 
   5 -11   7      780.60      711.02     43.54 o 
   6 -11   7      660.03      731.14     68.49 o 
   7 -11   7        1.52       29.17     31.72 o 
   8 -11   7      127.22      133.97     36.46 o 
   9 -11   7      160.24      185.04     41.81 o 
  -5 -10   7       73.15       62.67     25.79 o 
  -4 -10   7     1146.76     1142.34     84.27 o 
  -3 -10   7      185.18      185.89     26.23 o 
  -2 -10   7       79.31       74.27     15.60 o 
  -1 -10   7      805.93      765.28     48.59 o 
   0 -10   7      424.86      453.66     47.86 o 
   1 -10   7      507.26      433.33     36.62 o 
   2 -10   7     1512.64     1474.28     61.50 o 
   3 -10   7      203.86      215.58     24.21 o 
   4 -10   7       19.13        8.78      6.22 o 
   5 -10   7       48.07       44.43     10.30 o 
   6 -10   7      592.01      670.89     34.46 o 
   7 -10   7       36.72       40.15     15.47 o 
   8 -10   7       32.49       49.25     25.15 o 
   9 -10   7      691.88      620.92    141.20 o 
  -6  -9   7       71.26       58.66     34.24 o 
  -5  -9   7      131.73      163.32     58.83 o 
  -4  -9   7      497.93      494.22     32.90 o 
  -3  -9   7       19.65       14.24     12.12 o 
  -2  -9   7       83.99       74.39     13.26 o 
  -1  -9   7      502.84      526.63     31.62 o 
   0  -9   7      139.37      111.42     14.65 o 
   1  -9   7      164.10      135.98     26.54 o 
   2  -9   7      237.30      239.20     34.53 o 
   3  -9   7     2327.41     2281.68    119.14 o 
   4  -9   7      122.82      151.34     16.84 o 
   5  -9   7      635.58      645.60     34.14 o 
   6  -9   7     1931.79     2012.03     62.65 o 
   7  -9   7       54.21       35.06     18.46 o 
   8  -9   7      367.05      358.99     56.03 o 
   9  -9   7      280.62      200.52     38.81 o 
  10  -9   7       45.52       89.91     27.59 o 
  -7  -8   7      284.87      319.93     68.63 o 
  -6  -8   7      210.85      152.80     35.99 o 
  -5  -8   7       47.46       42.56     15.35 o 
  -4  -8   7      442.22      533.41     37.09 o 
  -3  -8   7      929.89      970.00     38.38 o 
  -2  -8   7       13.53       14.24      6.80 o 
  -1  -8   7     2011.88     1981.15     68.37 o 
   0  -8   7     3529.04     3503.31     90.43 o 
   1  -8   7        5.48        8.27      9.09 o 
   2  -8   7     2437.26     2342.82     69.08 o 
   3  -8   7      340.50      324.10     23.08 o 
   4  -8   7       12.49       -0.10      9.52 o 
   5  -8   7       97.31       86.74     13.41 o 
   6  -8   7     2776.99     2721.00     75.52 o 
   7  -8   7       76.70      102.87     16.53 o 
   8  -8   7      433.77      462.02     89.76 o 
   9  -8   7      368.35      418.30     54.52 o 
  10  -8   7       32.99       45.13     26.79 o 
  -8  -7   7       25.59       -8.91     49.59 o 
  -7  -7   7      919.54      939.09    116.04 o 
  -6  -7   7      524.92      510.63     94.02 o 
  -5  -7   7      252.47      271.20     24.01 o 
  -4  -7   7      833.56      860.16     40.01 o 
  -3  -7   7       62.24       59.44      9.90 o 
  -2  -7   7       27.61       38.63      7.52 o 
  -1  -7   7      964.83     1038.04     46.74 o 
   0  -7   7     3343.73     3250.13     74.48 o 
   1  -7   7      191.36      190.43     15.58 o 
   2  -7   7      675.67      700.04     31.22 o 
   3  -7   7     1159.69     1114.12     39.47 o 
   4  -7   7       18.84       14.14      8.28 o 
   5  -7   7      763.24      807.29     39.15 o 
   6  -7   7     1063.53     1066.78     46.96 o 
   7  -7   7      275.51      252.82     27.68 o 
   8  -7   7       12.07       -6.94     12.35 o 
   9  -7   7      380.86      399.45     80.80 o 
  10  -7   7      241.79      261.77     54.57 o 
  -9  -6   7      276.98      220.05     45.97 o 
  -8  -6   7       65.28       71.79     36.21 o 
  -7  -6   7      137.72      172.35     39.02 o 
  -6  -6   7       15.20        6.70     20.96 o 
  -5  -6   7      109.18      127.12     15.38 o 
  -4  -6   7      122.06       95.70     16.97 o 
  -3  -6   7      618.86      633.41     25.89 o 
  -2  -6   7        7.83       -0.56      6.46 o 
  -1  -6   7     1013.62      944.99     33.00 o 
   0  -6   7     1179.30     1141.55     35.99 o 
   1  -6   7      128.70      157.50     15.85 o 
   2  -6   7      461.95      492.93     24.94 o 
   3  -6   7     1034.64     1072.33     52.59 o 
   4  -6   7       71.74       59.70     12.64 o 
   5  -6   7      914.20      920.80     38.16 o 
   6  -6   7      914.33      977.00     51.36 o 
   7  -6   7      284.05      286.32     29.92 o 
   8  -6   7       88.91      101.82     19.72 o 
   9  -6   7      569.46      517.08     43.10 o 
  -9  -5   7      161.76      116.17     35.27 o 
  -8  -5   7        8.45      -10.99     22.17 o 
  -7  -5   7     1226.52     1235.98    111.72 o 
  -6  -5   7      136.38      119.64     17.66 o 
  -5  -5   7      400.77      358.97     19.40 o 
  -4  -5   7     1186.48     1120.25     39.16 o 
  -3  -5   7      858.73      891.39     27.24 o 
  -2  -5   7        1.32        7.96      8.12 o 
  -1  -5   7     1540.33     1581.56     40.57 o 
   0  -5   7      698.42      690.44     27.09 o 
   1  -5   7      221.81      208.42     14.52 o 
   2  -5   7      971.31     1005.31     31.86 o 
   3  -5   7     1367.66     1398.45     41.41 o 
   4  -5   7       38.74       12.81     11.87 o 
   5  -5   7      695.22      711.12     37.35 o 
   6  -5   7      261.20      273.26     30.26 o 
   7  -5   7       81.54       79.54     15.96 o 
   8  -5   7       91.95      149.81     30.86 o 
   9  -5   7      240.81      338.33     43.76 o 
 -10  -4   7      437.54      466.04     94.85 o 
  -9  -4   7      244.97      255.14     46.02 o 
  -8  -4   7      120.06      161.72     36.19 o 
  -7  -4   7      945.22     1068.61    100.05 o 
  -6  -4   7     1331.01      898.35    166.16 o 
  -5  -4   7      138.97      104.51     18.02 o 
  -4  -4   7     3578.80     3890.14    126.37 o 
  -3  -4   7      746.45      637.22     36.78 o 
  -2  -4   7        0.58        0.16      3.68 o 
  -1  -4   7      818.51      812.93     25.27 o 
   0  -4   7      197.10      178.29     11.80 o 
   1  -4   7       10.19        9.30      5.24 o 
   2  -4   7      872.34      833.42     34.31 o 
   3  -4   7     1104.18     1106.71     36.64 o 
   4  -4   7      787.11      824.69     35.75 o 
   5  -4   7      150.79      161.47     20.50 o 
   6  -4   7     1527.91     1531.48     62.35 o 
   7  -4   7       65.62       66.34     20.62 o 
   8  -4   7      237.17      288.99     38.98 o 
   9  -4   7      155.60      184.37     34.53 o 
 -11  -3   7      203.00      140.61     62.86 o 
 -10  -3   7      227.99      218.27     43.00 o 
  -9  -3   7      175.10      150.80     37.33 o 
  -8  -3   7      254.62      297.19     46.11 o 
  -7  -3   7      655.08      688.20     62.36 o 
  -6  -3   7      254.37      234.63     28.86 o 
  -5  -3   7        2.62       -5.84      9.15 o 
  -4  -3   7     1039.66     1035.15     40.04 o 
  -3  -3   7       45.31       28.87      6.78 o 
  -2  -3   7     1399.86     1493.31     34.43 o 
  -1  -3   7      419.93      382.64     17.61 o 
   0  -3   7     1768.51     1810.24     44.76 o 
   1  -3   7       53.02       61.61      7.70 o 
   2  -3   7      645.80      667.19     25.43 o 
   3  -3   7     1510.61     1448.81     43.82 o 
   4  -3   7      840.33      859.41     41.86 o 
   5  -3   7       51.41       40.87     16.52 o 
   6  -3   7     1074.44     1231.63     98.85 o 
   7  -3   7       53.52       40.54     19.49 o 
   8  -3   7       90.27      105.93     26.81 o 
   9  -3   7      566.73      651.17     91.35 o 
 -11  -2   7      148.64      151.26     39.03 o 
 -10  -2   7      284.05      320.16     50.63 o 
  -9  -2   7       93.02      120.73     35.44 o 
  -8  -2   7      349.75      397.63     49.03 o 
  -7  -2   7      497.72      454.84     68.08 o 
  -6  -2   7      198.35      205.39     28.52 o 
  -5  -2   7        1.63        8.53      7.79 o 
  -4  -2   7     2183.42     2412.17     54.38 o 
  -3  -2   7       98.62       75.92      8.60 o 
  -2  -2   7       10.94       21.33      5.46 o 
  -1  -2   7     1939.34     1906.00     42.76 o 
   0  -2   7      694.81      684.55     24.61 o 
   1  -2   7       57.89       52.82      7.68 o 
   2  -2   7     1239.03     1256.31     46.08 o 
   3  -2   7     1398.72     1272.03     41.94 o 
   4  -2   7      250.42      214.57     19.40 o 
   5  -2   7       12.30       17.99     27.02 o 
   6  -2   7      272.15      298.03     45.27 o 
   7  -2   7        1.82       -1.99     25.66 o 
   8  -2   7       20.14       50.90     28.87 o 
 -12  -1   7       25.67       42.97     28.52 o 
 -11  -1   7      178.88      195.42     72.54 o 
 -10  -1   7      698.84      732.98     73.37 o 
  -9  -1   7      283.07      377.50     51.77 o 
  -8  -1   7       14.61        9.61      7.18 o 
  -7  -1   7     2250.79     2383.86    107.86 o 
  -6  -1   7       87.94       75.69     14.69 o 
  -5  -1   7      132.19      132.65     13.31 o 
  -4  -1   7     2151.43     2219.32     51.06 o 
  -3  -1   7      767.23      723.89     20.95 o 
  -2  -1   7      172.79      168.94      8.92 o 
  -1  -1   7     2501.16     2392.39     93.63 o 
   0  -1   7     1780.23     1794.91     64.77 o 
   1  -1   7      437.42      468.52     35.07 o 
   2  -1   7      307.07      291.56     24.32 o 
   3  -1   7      140.42      125.05     13.81 o 
   4  -1   7        3.65       13.84     13.56 o 
   5  -1   7      585.79      544.11     48.33 o 
   6  -1   7      396.95      387.67     42.85 o 
   7  -1   7       82.29       25.58     32.49 o 
   8  -1   7       35.21       21.49     26.55 o 
 -12   0   7       13.46      -36.56     36.56 o 
 -11   0   7       10.28       15.02     40.80 o 
 -10   0   7      444.27      510.44     58.77 o 
  -9   0   7      152.35      108.30     27.74 o 
  -8   0   7      753.72      707.93     61.42 o 
  -7   0   7     1116.44     1248.72     75.83 o 
  -6   0   7      663.11      698.09     36.68 o 
  -5   0   7       33.63       30.12      5.75 o 
  -4   0   7      786.35      766.02     24.16 o 
  -3   0   7     1114.98     1115.75     46.50 o 
  -2   0   7      373.95      409.97     37.38 o 
  -1   0   7      429.89      416.05     66.83 o 
   0   0   7     2980.12     3069.87     89.93 o 
   1   0   7       41.62       41.79     18.08 o 
   2   0   7       55.72       43.30      7.60 o 
   3   0   7      435.38      444.87     26.75 o 
   4   0   7       93.64       29.70     29.44 o 
   5   0   7      363.83      345.44     37.75 o 
   6   0   7      534.83      568.56     52.76 o 
   7   0   7      108.57       60.36     41.51 o 
 -12   1   7       71.38       35.05     22.96 o 
 -11   1   7      106.90       84.62     26.02 o 
 -10   1   7      228.77      221.45     76.42 o 
  -9   1   7       56.18       47.92     12.07 o 
  -8   1   7     1144.65     1121.92     47.14 o 
  -7   1   7     1238.34     1259.88     42.58 o 
  -6   1   7      641.37      673.78     27.55 o 
  -5   1   7       62.41       57.20      8.28 o 
  -4   1   7      610.63      567.03     21.23 o 
  -3   1   7     2123.86     1935.39     57.59 o 
  -2   1   7       16.63        7.94     11.97 o 
  -1   1   7      223.17      224.35     39.24 o 
   0   1   7     1043.30     1068.21     67.54 o 
   1   1   7        0.37        5.29     10.71 o 
   2   1   7      172.08      157.33     17.16 o 
   3   1   7      278.56      354.81     24.38 o 
   4   1   7      188.48      187.43     26.12 o 
   5   1   7      199.73      199.21     35.97 o 
   6   1   7      338.26      354.17     71.24 o 
 -12   2   7       10.98      -21.45     25.20 o 
 -11   2   7        4.91       20.81     23.73 o 
 -10   2   7      900.64      867.66     50.98 o 
  -9   2   7       48.91       43.06     11.56 o 
  -8   2   7      886.11      988.50     55.73 o 
  -7   2   7     1255.91     1229.44     40.26 o 
  -6   2   7       54.24       56.04      7.83 o 
  -5   2   7       45.58       42.32      7.35 o 
  -4   2   7     1080.96     1041.63     26.05 o 
  -3   2   7      970.81      962.59     32.02 o 
  -2   2   7      442.86      441.89     21.16 o 
  -1   2   7      521.62      378.83     21.27 o 
   0   2   7      358.98      326.79     22.35 o 
   1   2   7        2.97       19.15     12.64 o 
   2   2   7      648.77      561.58     32.08 o 
   3   2   7      475.41      434.75     44.28 o 
   4   2   7        3.32      -10.23     18.25 o 
   5   2   7       49.45       66.65     43.19 o 
   6   2   7      147.94      174.94     52.42 o 
 -13   3   7      540.31      603.01    168.52 o 
 -12   3   7        3.29      -11.68     32.88 o 
 -11   3   7       12.91       19.92     12.18 o 
 -10   3   7      300.72      312.32     31.86 o 
  -9   3   7       26.37       29.07     11.29 o 
  -8   3   7      454.93      479.74     26.96 o 
  -7   3   7      718.02      737.21     29.08 o 
  -6   3   7      625.82      632.63     27.21 o 
  -5   3   7       57.11       53.89      7.75 o 
  -4   3   7       99.89       95.47     10.09 o 
  -3   3   7      383.96      369.74     33.43 o 
  -2   3   7       41.20       23.82      6.70 o 
  -1   3   7     1254.39     1303.28     49.56 o 
   0   3   7      679.34      667.60     39.73 o 
   1   3   7      115.73      103.67     18.02 o 
   2   3   7      922.80      773.80     62.46 o 
   3   3   7      544.75      664.83     68.67 o 
   4   3   7       21.77       43.44     26.15 o 
   5   3   7      240.85      376.30     61.42 o 
 -13   4   7      302.78      353.30     59.72 o 
 -12   4   7        0.92      -31.83     31.83 o 
 -11   4   7       12.65       24.51     13.01 o 
 -10   4   7       15.46       24.68      9.91 o 
  -9   4   7      260.23      254.68     21.64 o 
  -8   4   7      200.81      200.97     17.88 o 
  -7   4   7      290.24      280.73     19.81 o 
  -6   4   7      464.18      455.66     25.02 o 
  -5   4   7        2.30        2.18      7.35 o 
  -4   4   7       76.47       70.29     10.23 o 
  -3   4   7       65.87       52.70      8.77 o 
  -2   4   7      314.12      302.22     18.50 o 
  -1   4   7     1523.18     1407.96     42.81 o 
   0   4   7      507.75      536.06     31.31 o 
   1   4   7       10.57       49.31     24.08 o 
   2   4   7      107.18       96.62     29.39 o 
   3   4   7      262.18      263.16     47.41 o 
   4   4   7       20.05        5.17     52.43 o 
 -13   5   7      346.66      324.61     53.75 o 
 -12   5   7        1.20      -13.30     18.00 o 
 -11   5   7      310.17      298.17     28.74 o 
 -10   5   7       83.21      100.12     15.51 o 
  -9   5   7      110.39       91.56     13.86 o 
  -8   5   7        6.68       21.32      9.45 o 
  -7   5   7      473.39      456.35     33.85 o 
  -6   5   7      613.79      605.09     29.99 o 
  -5   5   7      345.56      307.16     21.06 o 
  -4   5   7      831.17      833.19     36.01 o 
  -3   5   7       30.09       21.50      8.00 o 
  -2   5   7      134.13      125.72     14.77 o 
  -1   5   7      646.03      726.40     56.15 o 
   0   5   7      183.68      159.55     28.42 o 
   1   5   7       55.32       30.30     16.15 o 
   2   5   7       52.93       57.18     24.54 o 
   3   5   7      140.70       88.24     32.49 o 
 -13   6   7      147.59       47.58     26.27 o 
 -12   6   7      104.56      120.36     33.46 o 
 -11   6   7      378.07      386.53     34.47 o 
 -10   6   7      670.51      650.37     50.27 o 
  -9   6   7      166.88      164.36     22.80 o 
  -8   6   7       88.72       68.93     17.31 o 
  -7   6   7      488.21      450.14     33.88 o 
  -6   6   7       71.80       86.37     16.04 o 
  -5   6   7        3.47       11.06      7.95 o 
  -4   6   7     2187.88     2097.27     61.94 o 
  -3   6   7      462.36      442.74     35.35 o 
  -2   6   7        0.00       -0.51     12.44 o 
  -1   6   7      450.55      475.62     40.81 o 
   0   6   7      352.32      409.10     40.12 o 
   1   6   7       15.22       25.66     39.74 o 
   2   6   7      135.69      219.12     68.40 o 
 -12   7   7       87.21       48.72     20.65 o 
 -11   7   7      110.37      101.58     20.40 o 
 -10   7   7      592.94      575.79     57.75 o 
  -9   7   7      116.83      130.19     21.21 o 
  -8   7   7        4.97       -0.20     12.74 o 
  -7   7   7     1133.53     1202.28     58.40 o 
  -6   7   7        6.34       16.78     10.90 o 
  -5   7   7      159.64      133.07     18.96 o 
  -4   7   7     1044.69     1056.16     50.43 o 
  -3   7   7      302.11      317.50     31.84 o 
  -2   7   7        0.42       24.64     16.98 o 
  -1   7   7      263.95      306.84     35.69 o 
   0   7   7       49.45       30.15     45.93 o 
   1   7   7      149.20      115.28     36.58 o 
 -12   8   7       31.70       39.87     25.30 o 
 -11   8   7      156.69      185.92     63.10 o 
 -10   8   7      256.35      268.54     40.88 o 
  -9   8   7       42.73       59.86     23.39 o 
  -8   8   7       23.10       50.77     15.64 o 
  -7   8   7     1571.74     1633.10     99.14 o 
  -6   8   7      404.93      432.14     33.22 o 
  -5   8   7       21.98       12.58     12.73 o 
  -4   8   7       46.22       57.13     15.29 o 
  -3   8   7      494.89      494.61     42.49 o 
  -2   8   7        0.91       37.33     37.94 o 
  -1   8   7       36.73       62.10     27.02 o 
 -11   9   7       15.22       35.92     24.66 o 
 -10   9   7      219.32      198.77     37.57 o 
  -9   9   7       91.17       80.16     22.03 o 
  -8   9   7       37.05       33.02     26.49 o 
  -7   9   7      863.02      877.87     54.62 o 
  -6   9   7      525.06      476.74     37.79 o 
  -5   9   7        1.22       24.03     14.19 o 
  -4   9   7      761.93      775.19     48.23 o 
  -3   9   7      299.25      337.64     39.93 o 
  -2   9   7       33.86      -12.00     23.15 o 
 -10  10   7      573.85      602.55    127.34 o 
  -9  10   7       71.89       77.60     56.97 o 
  -8  10   7       19.99       18.31     44.50 o 
  -7  10   7      457.01      459.51     55.76 o 
  -6  10   7      341.74      331.12     31.81 o 
  -5  10   7        5.32       11.87     17.24 o 
   3 -14   8      328.11      277.56     48.09 o 
   4 -14   8      472.17      532.79    128.33 o 
   5 -14   8      116.88      105.07     46.45 o 
   0 -13   8      377.38      447.40     57.45 o 
   1 -13   8      603.99      720.76     71.74 o 
   2 -13   8      244.96      190.88     50.22 o 
   3 -13   8      946.92      882.93     79.65 o 
   4 -13   8      126.11      121.74     31.37 o 
   5 -13   8       46.75       32.42     23.10 o 
   6 -13   8      391.84      392.16     56.75 o 
   7 -13   8       66.15       77.75     32.02 o 
  -2 -12   8        0.30      -33.18     34.24 o 
  -1 -12   8      381.78      361.68     49.16 o 
   0 -12   8      215.46      200.38     33.35 o 
   1 -12   8      104.11       99.31     29.94 o 
   2 -12   8      159.77      154.62     33.43 o 
   3 -12   8      592.63      550.68     60.29 o 
   4 -12   8        3.02        8.52     13.13 o 
   5 -12   8        3.06      -10.78     21.92 o 
   6 -12   8      212.84      179.69     40.76 o 
   7 -12   8       48.78       34.57     26.71 o 
   8 -12   8       47.26       49.15     27.47 o 
  -4 -11   8      218.62      315.91     80.69 o 
  -3 -11   8      279.87      304.61     75.37 o 
  -2 -11   8       54.33       80.74     24.17 o 
  -1 -11   8      825.99      780.58     85.99 o 
   0 -11   8      518.54      527.98     70.90 o 
   1 -11   8       76.71       64.51     22.50 o 
   2 -11   8      163.52      145.17     30.90 o 
   3 -11   8     1140.88     1079.74     79.82 o 
   4 -11   8       18.58       68.24     18.38 o 
   5 -11   8       32.89       15.65     17.10 o 
   6 -11   8      648.68      669.73     67.63 o 
   7 -11   8      249.51      228.26     41.78 o 
   8 -11   8        4.22       18.77     39.61 o 
  -5 -10   8        0.12       -6.16     18.83 o 
  -4 -10   8      410.58      348.20     68.19 o 
  -3 -10   8      380.98      399.13     30.51 o 
  -2 -10   8      208.19      216.41     26.28 o 
  -1 -10   8      134.78      106.89     19.95 o 
   0 -10   8     1266.15     1255.27     79.90 o 
   1 -10   8       25.64        7.54     16.22 o 
   2 -10   8       33.21       21.94     15.20 o 
   3 -10   8     1855.55     1804.00    100.38 o 
   4 -10   8      318.99      319.90     24.28 o 
   5 -10   8      716.42      700.18     36.80 o 
   6 -10   8      725.45      743.88     39.26 o 
   7 -10   8       52.36       62.16     20.39 o 
   8 -10   8       43.16       79.02     43.62 o 
   9 -10   8      220.87      157.41     37.60 o 
  -6  -9   8       13.65      -24.03     32.96 o 
  -5  -9   8       33.72       66.01     30.00 o 
  -4  -9   8      232.77      200.09     28.02 o 
  -3  -9   8      604.82      654.33     37.59 o 
  -2  -9   8       11.15       20.88     11.91 o 
  -1  -9   8       11.89       15.67      7.72 o 
   0  -9   8      141.64      133.33     18.70 o 
   1  -9   8       59.92       37.32     18.16 o 
   2  -9   8       10.94        0.21     16.12 o 
   3  -9   8      393.67      391.94     24.14 o 
   4  -9   8       62.55       47.19     12.61 o 
   5  -9   8       22.89       16.79      9.34 o 
   6  -9   8      109.11      121.61     18.49 o 
   7  -9   8     1008.53     1014.19     61.04 o 
   8  -9   8       65.26       86.69     22.39 o 
   9  -9   8      226.42      246.46     36.85 o 
  -7  -8   8      291.62      318.45     52.83 o 
  -6  -8   8       24.50        2.71     26.71 o 
  -5  -8   8       15.41       -7.44     25.08 o 
  -4  -8   8      769.03      809.20     39.97 o 
  -3  -8   8      511.88      537.72     33.02 o 
  -2  -8   8      792.36      774.44     38.35 o 
  -1  -8   8      612.84      595.13     37.29 o 
   0  -8   8      516.26      506.43     30.25 o 
   1  -8   8      199.13      217.41     20.26 o 
   2  -8   8      450.29      415.28     27.96 o 
   3  -8   8     1040.92     1083.11     45.04 o 
   4  -8   8      328.38      308.88     25.71 o 
   5  -8   8      133.65      141.59     18.18 o 
   6  -8   8      219.97      232.00     23.25 o 
   7  -8   8      526.26      551.72     36.60 o 
   8  -8   8      233.88      264.01     55.03 o 
   9  -8   8      150.30      167.70     49.59 o 
  -8  -7   8       98.00      111.02     36.75 o 
  -7  -7   8      220.42      256.36     43.42 o 
  -6  -7   8      290.54      327.12     43.42 o 
  -5  -7   8      128.82      122.38     16.17 o 
  -4  -7   8      240.42      252.63     21.21 o 
  -3  -7   8     2831.14     2906.17     66.65 o 
  -2  -7   8       38.51       46.32     11.21 o 
  -1  -7   8      937.29      967.58     41.07 o 
   0  -7   8     1892.89     1892.55     47.07 o 
   1  -7   8       11.63       12.55      6.99 o 
   2  -7   8      639.81      615.66     27.71 o 
   3  -7   8     1218.51     1157.90     50.48 o 
   4  -7   8      303.38      308.76     26.17 o 
   5  -7   8      517.25      551.37     34.07 o 
   6  -7   8      273.06      290.75     26.69 o 
   7  -7   8      214.10      168.43     20.93 o 
   8  -7   8       81.36       36.81     12.65 o 
   9  -7   8      208.78      155.52     36.76 o 
  -9  -6   8      145.11      131.60     40.08 o 
  -8  -6   8       16.48       59.77     36.06 o 
  -7  -6   8      420.98      458.83     55.87 o 
  -6  -6   8      798.51      804.60     54.78 o 
  -5  -6   8       51.15       45.14      9.04 o 
  -4  -6   8       64.27       45.58     11.54 o 
  -3  -6   8      828.21      818.11     32.28 o 
  -2  -6   8       43.82       26.63      9.51 o 
  -1  -6   8      899.54      847.83     27.72 o 
   0  -6   8     1747.80     1663.23     43.07 o 
   1  -6   8      289.11      296.34     18.32 o 
   2  -6   8      757.01      734.80     35.87 o 
   3  -6   8      279.97      304.67     24.30 o 
   4  -6   8       50.31       36.50     10.27 o 
   5  -6   8      208.01      193.63     18.54 o 
   6  -6   8      477.21      529.87     35.25 o 
   7  -6   8      256.31      268.30     33.17 o 
   8  -6   8       12.16        3.07     11.56 o 
   9  -6   8      506.22      462.94     86.02 o 
  -9  -5   8       91.73       73.42     28.84 o 
  -8  -5   8       84.92       76.36     28.99 o 
  -7  -5   8       24.55       -3.62     26.08 o 
  -6  -5   8     1001.53      974.37     59.17 o 
  -5  -5   8       89.69       55.11     15.10 o 
  -4  -5   8      362.46      355.71     33.39 o 
  -3  -5   8      108.18       98.86     10.38 o 
  -2  -5   8        8.93        3.80      6.05 o 
  -1  -5   8     1807.80     1859.27     43.69 o 
   0  -5   8      776.74      739.94     25.66 o 
   1  -5   8      210.60      210.90     15.01 o 
   2  -5   8      295.43      274.46     17.46 o 
   3  -5   8      349.11      338.19     24.52 o 
   4  -5   8       10.29        7.25      9.08 o 
   5  -5   8      250.52      258.99     26.61 o 
   6  -5   8      860.14      871.38     50.08 o 
   7  -5   8       73.18      115.90     22.60 o 
   8  -5   8        0.49       -5.98     18.41 o 
 -10  -4   8      273.64      287.80     53.36 o 
  -9  -4   8      188.78      208.93     41.85 o 
  -8  -4   8       49.94       18.97     40.99 o 
  -7  -4   8       31.73       55.23     19.49 o 
  -6  -4   8     1838.56     1836.83     79.29 o 
  -5  -4   8       55.19       48.96     16.61 o 
  -4  -4   8     1383.00     1490.19     65.04 o 
  -3  -4   8      568.11      542.52     37.47 o 
  -2  -4   8        1.35       -0.60      4.35 o 
  -1  -4   8     1157.06     1081.28     32.56 o 
   0  -4   8      931.80      939.88     29.38 o 
   1  -4   8      627.52      647.11     25.78 o 
   2  -4   8      740.18      790.81     29.48 o 
   3  -4   8      560.17      499.97     24.89 o 
   4  -4   8        8.46        1.07      6.92 o 
   5  -4   8       10.63        8.27     11.89 o 
   6  -4   8     1124.06     1146.76     63.40 o 
   7  -4   8      166.27      154.57     33.01 o 
   8  -4   8        2.08       35.44     26.94 o 
 -11  -3   8       49.10       33.00     52.99 o 
 -10  -3   8      140.05      165.40     38.63 o 
  -9  -3   8      282.90      317.86     48.57 o 
  -8  -3   8       32.15       36.49     21.79 o 
  -7  -3   8      329.58      423.13     49.09 o 
  -6  -3   8      632.72      756.04     49.77 o 
  -5  -3   8       18.87       18.32      8.65 o 
  -4  -3   8     1098.19     1104.45     53.60 o 
  -3  -3   8     1572.27     1616.45     47.88 o 
  -2  -3   8      330.74      316.02     15.85 o 
  -1  -3   8      605.15      599.48     20.98 o 
   0  -3   8      866.57      843.13     24.59 o 
   1  -3   8      348.48      314.39     15.63 o 
   2  -3   8       77.68       91.89     10.56 o 
   3  -3   8     3463.40     3475.91    130.36 o 
   4  -3   8      219.88      216.18     19.87 o 
   5  -3   8      390.92      396.54     35.54 o 
   6  -3   8      417.88      483.69     41.56 o 
   7  -3   8      222.74      213.26     39.89 o 
   8  -3   8       31.48       -3.62     24.26 o 
 -11  -2   8       48.38       59.23     33.64 o 
 -10  -2   8      291.82      326.55     53.50 o 
  -9  -2   8       69.42       31.67     22.54 o 
  -8  -2   8      214.58      215.21     43.81 o 
  -7  -2   8      544.28      561.39     53.71 o 
  -6  -2   8       86.43      155.57     27.70 o 
  -5  -2   8      158.58      171.94     18.51 o 
  -4  -2   8      766.54      746.30     37.70 o 
  -3  -2   8     3094.31     3172.76     67.65 o 
  -2  -2   8        2.60       -0.45      3.31 o 
  -1  -2   8      593.35      628.13     23.58 o 
   0  -2   8      983.13      911.25     52.63 o 
   1  -2   8        3.47        2.66      3.51 o 
   2  -2   8      726.99      687.45     42.48 o 
   3  -2   8     2259.67     2447.76     74.03 o 
   4  -2   8      153.83      151.35     16.52 o 
   5  -2   8        3.15      -10.53     13.55 o 
   6  -2   8      467.33      456.68     71.77 o 
   7  -2   8      406.19      487.97     60.16 o 
 -11  -1   8      101.58       77.35     31.51 o 
 -10  -1   8      231.76      286.13     58.66 o 
  -9  -1   8       78.84       69.00     25.81 o 
  -8  -1   8       67.04       89.27     25.29 o 
  -7  -1   8     1413.54     1505.61     71.57 o 
  -6  -1   8      117.09      131.61     20.16 o 
  -5  -1   8        0.27        4.67      7.77 o 
  -4  -1   8      746.96      711.85     26.89 o 
  -3  -1   8      540.83      542.99     19.71 o 
  -2  -1   8       27.46       31.40      9.32 o 
  -1  -1   8        7.27       10.18      8.30 o 
   0  -1   8     4424.53     4498.30    114.40 o 
   1  -1   8        3.33       23.23     33.84 o 
   2  -1   8      881.34      496.84    100.36 o 
   3  -1   8     1475.50     1291.55     93.55 o 
   4  -1   8      398.97      350.53     41.63 o 
   5  -1   8       83.20       52.00     24.66 o 
   6  -1   8      119.34      106.20     67.56 o 
   7  -1   8      209.51      161.73     38.70 o 
 -12   0   8       33.90       18.71     50.82 o 
 -11   0   8       46.83       58.24     26.87 o 
 -10   0   8      440.20      369.62     61.15 o 
  -9   0   8        5.19       12.45     23.99 o 
  -8   0   8       26.53       50.61     20.68 o 
  -7   0   8       50.93       72.16     20.67 o 
  -6   0   8     1366.12     1458.27     53.93 o 
  -5   0   8      259.64      256.59     14.67 o 
  -4   0   8      982.77      985.03     32.62 o 
  -3   0   8     1199.38     1065.72     72.21 o 
  -2   0   8        2.14        0.90     11.48 o 
  -1   0   8       66.15       56.67     12.39 o 
   0   0   8     2090.48     2131.72     69.07 o 
   1   0   8      144.17      177.62     31.89 o 
   2   0   8       64.79       36.14     21.44 o 
   3   0   8      861.06      719.51     81.37 o 
   4   0   8      302.49      286.14     29.57 o 
   5   0   8       18.05      -23.73     23.73 o 
   6   0   8      140.43      116.23     33.87 o 
 -12   1   8      114.41       93.09     44.00 o 
 -11   1   8       11.20      -25.09     25.09 o 
 -10   1   8      753.97      828.78     73.46 o 
  -9   1   8      758.62      804.87     67.79 o 
  -8   1   8        9.05       -0.01      9.27 o 
  -7   1   8     1309.76     1436.10     42.31 o 
  -6   1   8      739.77      820.55     40.00 o 
  -5   1   8      162.34      168.40     13.03 o 
  -4   1   8      580.59      582.33     23.93 o 
  -3   1   8      879.86      881.18     48.63 o 
  -2   1   8       23.76       34.50     13.76 o 
  -1   1   8       92.90       80.33     18.26 o 
   0   1   8     1042.73     1046.20     57.22 o 
   1   1   8      203.87      215.18     27.51 o 
   2   1   8       12.80        7.81      4.54 o 
   3   1   8      198.35      253.84     42.01 o 
   4   1   8      289.52      308.38     50.39 o 
   5   1   8       20.50       14.56     29.20 o 
   6   1   8      166.05      147.12     94.17 o 
 -12   2   8       35.46       72.62     31.07 o 
 -11   2   8      215.58      210.45     42.99 o 
 -10   2   8     1358.51     1364.08     92.41 o 
  -9   2   8      449.49      459.89     33.27 o 
  -8   2   8      181.36      196.36     21.94 o 
  -7   2   8      256.43      271.36     19.79 o 
  -6   2   8     1138.04     1224.20     38.20 o 
  -5   2   8       75.65       71.04     10.42 o 
  -4   2   8     1581.23     1556.33     34.45 o 
  -3   2   8     1606.18     1567.15     67.77 o 
  -2   2   8       15.35       -7.11     12.63 o 
  -1   2   8      393.74      362.50     34.14 o 
   0   2   8      567.18      357.23     72.02 o 
   1   2   8      574.17      398.56     41.08 o 
   2   2   8       54.67       99.58     31.53 o 
   3   2   8      734.29      691.23     60.18 o 
   4   2   8      170.88      117.46     32.89 o 
   5   2   8       15.75      -10.33     51.10 o 
 -12   3   8      212.68      213.59     43.28 o 
 -11   3   8       11.77        5.69     20.98 o 
 -10   3   8      782.18      840.05     44.06 o 
  -9   3   8      257.39      294.00     25.47 o 
  -8   3   8        0.09        9.99     10.69 o 
  -7   3   8      413.65      429.54     24.21 o 
  -6   3   8     1014.06     1050.68     32.20 o 
  -5   3   8       36.09       31.91      6.92 o 
  -4   3   8      149.20      127.85     11.88 o 
  -3   3   8     2245.50     2280.83     57.39 o 
  -2   3   8      505.39      485.20     23.95 o 
  -1   3   8      418.67      366.73     37.57 o 
   0   3   8     1253.94     1069.09     58.89 o 
   1   3   8      279.34      227.98     22.09 o 
   2   3   8      387.70      402.73     39.88 o 
   3   3   8      261.76      265.56     46.03 o 
   4   3   8      140.52      162.83     40.00 o 
 -12   4   8      114.78      126.50     44.52 o 
 -11   4   8        8.71       17.04     15.45 o 
 -10   4   8      219.23      245.03     22.88 o 
  -9   4   8      238.14      224.94     20.66 o 
  -8   4   8        8.29       25.17      8.74 o 
  -7   4   8      401.12      423.76     24.50 o 
  -6   4   8      948.55      977.89     33.94 o 
  -5   4   8       10.11       17.66     10.66 o 
  -4   4   8      192.10      187.61     14.79 o 
  -3   4   8      597.66      588.94     22.98 o 
  -2   4   8        7.50       14.24      7.57 o 
  -1   4   8       34.64       46.19     10.37 o 
   0   4   8      156.27      180.93     19.56 o 
   1   4   8      210.40      205.33     28.88 o 
   2   4   8       14.65       14.28     27.90 o 
   3   4   8      287.18      316.11    150.43 o 
 -12   5   8      168.74      185.14     41.85 o 
 -11   5   8        2.04       14.66     18.89 o 
 -10   5   8      430.63      388.48     30.60 o 
  -9   5   8      107.22      107.22     16.68 o 
  -8   5   8       32.04        7.62     10.85 o 
  -7   5   8      562.97      618.77     33.99 o 
  -6   5   8      875.13     1043.92     46.05 o 
  -5   5   8       71.70       57.10     12.38 o 
  -4   5   8      115.50      116.10     15.81 o 
  -3   5   8      545.35      533.46     32.30 o 
  -2   5   8        1.45       -3.68     10.21 o 
  -1   5   8      125.21      107.99     16.01 o 
   0   5   8      687.37      708.23     69.78 o 
   1   5   8       60.87       85.68     31.03 o 
   2   5   8      162.21      166.89     44.18 o 
 -12   6   8      116.28      131.33     27.17 o 
 -11   6   8       77.57       47.76     16.37 o 
 -10   6   8      184.83      155.80     20.48 o 
  -9   6   8      731.52      680.29     39.24 o 
  -8   6   8       71.16       24.48     13.77 o 
  -7   6   8      556.35      596.57     36.14 o 
  -6   6   8     2368.61     2718.10    101.07 o 
  -5   6   8      382.94      400.65     29.58 o 
  -4   6   8     1150.45     1221.37     57.95 o 
  -3   6   8      542.85      523.40     38.94 o 
  -2   6   8        5.26       19.73     18.97 o 
  -1   6   8      101.25      125.41     31.92 o 
   0   6   8     1214.33     1240.68     97.35 o 
   1   6   8       72.51       56.49     28.15 o 
 -12   7   8      421.23      395.47     42.68 o 
 -11   7   8       29.92       19.34     19.71 o 
 -10   7   8      456.93      406.22     40.26 o 
  -9   7   8      148.33      136.90     22.67 o 
  -8   7   8       27.54       22.77     14.42 o 
  -7   7   8       80.83       74.71     27.93 o 
  -6   7   8      783.60     1585.19    134.61 o 
  -5   7   8       51.12       42.74     14.06 o 
  -4   7   8      112.46      125.03     18.22 o 
  -3   7   8      187.70      217.38     38.66 o 
  -2   7   8      360.56      373.05     51.03 o 
  -1   7   8       19.42        3.95     21.50 o 
   0   7   8      657.96      654.49     73.95 o 
 -11   8   8      100.19       64.63     21.41 o 
 -10   8   8       71.69       58.54     24.77 o 
  -9   8   8      156.60      177.17     33.92 o 
  -8   8   8        1.51       12.41     17.52 o 
  -7   8   8       24.36        0.13     13.99 o 
  -6   8   8       10.26      398.46     47.27 o 
  -5   8   8       34.90       64.67     31.74 o 
  -4   8   8      118.38      135.05     24.52 o 
  -3   8   8      252.27      225.72     41.58 o 
  -2   8   8        9.66      -23.76     23.76 o 
 -10   9   8      241.92      210.57     44.47 o 
  -9   9   8      255.84      302.66     45.25 o 
  -8   9   8        0.22        4.78     17.43 o 
  -7   9   8       80.25       81.18     19.16 o 
  -6   9   8      109.24      287.19     40.50 o 
  -5   9   8        6.57       30.98     19.90 o 
  -4   9   8       46.72       62.74     19.30 o 
   0 -13   9       10.06       67.24     57.60 o 
   1 -13   9      487.32      497.28     60.34 o 
   2 -13   9       27.00       65.26     25.34 o 
   3 -13   9      463.36      537.35     63.02 o 
   4 -13   9      285.72      338.03     52.00 o 
   5 -13   9       76.02       55.31     27.00 o 
   6 -13   9      604.80      589.00     68.97 o 
  -2 -12   9      144.05      180.81     60.60 o 
  -1 -12   9      246.59      166.40     59.43 o 
   0 -12   9      192.99      211.68     45.61 o 
   1 -12   9      315.57      228.86     51.66 o 
   2 -12   9      128.23      154.83     33.57 o 
   3 -12   9      423.10      435.13     53.84 o 
   4 -12   9      252.98      217.12     37.28 o 
   5 -12   9        3.04       -9.54     20.51 o 
   6 -12   9      405.85      537.03     63.91 o 
   7 -12   9      294.68      343.98     53.43 o 
  -3 -11   9      661.29      779.27    120.97 o 
  -2 -11   9       87.17       81.59     27.71 o 
  -1 -11   9      623.21      582.95     57.53 o 
   0 -11   9      787.98      700.18     63.42 o 
   1 -11   9      135.27      179.35     33.74 o 
   2 -11   9      207.34      184.13     34.91 o 
   3 -11   9      444.06      502.15     47.77 o 
   4 -11   9      716.64      749.81     50.04 o 
   5 -11   9        9.35       18.87     13.30 o 
   6 -11   9      457.79      482.64     84.42 o 
   7 -11   9      190.91      205.56     43.49 o 
   8 -11   9        6.88        8.51     18.52 o 
  -5 -10   9       43.39       45.65     36.67 o 
  -4 -10   9      306.28      306.75     46.59 o 
  -3 -10   9      219.62      225.60     48.95 o 
  -2 -10   9      191.67      128.10     22.53 o 
  -1 -10   9      457.36      495.27     53.90 o 
   0 -10   9     1891.30     1945.07     99.45 o 
   1 -10   9       25.28       10.97     20.36 o 
   2 -10   9      118.55       90.36     24.65 o 
   3 -10   9      469.69      504.25     40.57 o 
   4 -10   9      531.18      546.59     33.86 o 
   5 -10   9       27.60       32.79     12.56 o 
   6 -10   9      147.25      159.60     19.59 o 
   7 -10   9      553.83      652.87     66.54 o 
   8 -10   9        1.17       18.84     24.79 o 
  -6  -9   9      151.62      185.96     42.15 o 
  -5  -9   9       13.73       35.80     25.67 o 
  -4  -9   9      265.84      247.18     47.26 o 
  -3  -9   9      357.78      376.63     33.02 o 
  -2  -9   9       34.44       30.59     21.08 o 
  -1  -9   9      354.88      406.63     35.62 o 
   0  -9   9      401.56      405.61     86.83 o 
   1  -9   9      315.78      334.56     46.41 o 
   2  -9   9        1.02      -10.16     10.16 o 
   3  -9   9      818.50      872.29     49.68 o 
   4  -9   9      341.14      378.72     28.61 o 
   5  -9   9      121.64      124.01     25.27 o 
   6  -9   9      150.91      176.65     23.67 o 
   7  -9   9      230.35      250.58     33.76 o 
   8  -9   9        5.77        7.68     14.65 o 
  -7  -8   9      114.95      167.94     39.96 o 
  -6  -8   9      222.56      252.69     34.38 o 
  -5  -8   9       56.27       50.52     22.37 o 
  -4  -8   9      467.44      489.36     43.06 o 
  -3  -8   9      706.23      672.90     55.28 o 
  -2  -8   9      593.25      580.25     34.56 o 
  -1  -8   9       87.93       74.06     19.80 o 
   0  -8   9     1211.00     1210.71     48.75 o 
   1  -8   9      396.89      399.33     28.09 o 
   2  -8   9       28.43       39.10     11.31 o 
   3  -8   9      961.78     1013.52     45.77 o 
   4  -8   9     1131.48     1163.54     85.26 o 
   5  -8   9      125.96      111.11     22.93 o 
   6  -8   9      777.16      769.43     43.25 o 
   7  -8   9      316.00      323.39     28.69 o 
   8  -8   9       38.36       44.60     33.39 o 
  -8  -7   9       75.58       90.59     62.84 o 
  -7  -7   9       74.61      106.42     33.46 o 
  -6  -7   9      455.84      436.64     43.00 o 
  -5  -7   9       98.54       58.26     20.44 o 
  -4  -7   9      128.98      135.85     16.38 o 
  -3  -7   9     2141.18     2258.23     72.09 o 
  -2  -7   9     1898.46     1969.44     63.13 o 
  -1  -7   9      323.13      312.51     23.34 o 
   0  -7   9      881.02      891.29     49.31 o 
   1  -7   9      809.12      814.35     32.53 o 
   2  -7   9       80.87       74.79     12.25 o 
   3  -7   9     1911.66     1891.56     62.27 o 
   4  -7   9      991.98      984.63     45.71 o 
   5  -7   9       18.81       15.81     10.41 o 
   6  -7   9      294.11      273.27     26.52 o 
   7  -7   9      417.69      423.69     38.15 o 
   8  -7   9       77.28      115.18     32.04 o 
  -9  -6   9      119.37       98.25     33.70 o 
  -8  -6   9        0.79       -1.90     20.91 o 
  -7  -6   9      130.13      236.37     34.39 o 
  -6  -6   9      156.70      184.94     29.02 o 
  -5  -6   9      110.65       89.10     20.20 o 
  -4  -6   9      113.75       76.45     18.65 o 
  -3  -6   9     1824.01     1848.58     58.18 o 
  -2  -6   9      318.40      327.69     27.68 o 
  -1  -6   9       27.99       34.63      7.76 o 
   0  -6   9      278.52      281.35     18.58 o 
   1  -6   9      730.72      752.06     34.33 o 
   2  -6   9       63.36       64.75     14.98 o 
   3  -6   9      651.73      691.91     36.78 o 
   4  -6   9     1221.31     1242.88     51.40 o 
   5  -6   9       50.51       31.85     14.17 o 
   6  -6   9      145.01      163.94     23.70 o 
   7  -6   9      512.81      562.19     38.15 o 
   8  -6   9       88.31       75.49     35.86 o 
  -9  -5   9      222.75      262.89     48.25 o 
  -8  -5   9       71.96       82.80     30.29 o 
  -7  -5   9      310.90      348.47     39.12 o 
  -6  -5   9      187.03      226.70     30.64 o 
  -5  -5   9       41.45       26.81     15.44 o 
  -4  -5   9       14.92       28.93     16.98 o 
  -3  -5   9     1223.83     1241.76     64.18 o 
  -2  -5   9      311.69      288.61     21.30 o 
  -1  -5   9      364.11      377.84     21.48 o 
   0  -5   9      907.31      820.98     32.18 o 
   1  -5   9      434.86      462.48     26.32 o 
   2  -5   9      254.40      267.75     20.51 o 
   3  -5   9      388.82      409.64     29.36 o 
   4  -5   9      711.53      732.52     63.86 o 
   5  -5   9       15.35        8.59     16.07 o 
   6  -5   9      327.18      355.52     35.08 o 
   7  -5   9      206.63      208.31     39.13 o 
   8  -5   9        7.37       44.89     24.88 o 
 -10  -4   9      187.91      179.85     43.01 o 
  -9  -4   9      388.33      384.68     55.38 o 
  -8  -4   9      173.30      132.08     37.78 o 
  -7  -4   9      495.40      459.48     43.56 o 
  -6  -4   9     1948.23     2106.06     91.69 o 
  -5  -4   9       87.76       80.23     20.05 o 
  -4  -4   9      163.94      121.47     20.35 o 
  -3  -4   9      878.79      906.11     49.83 o 
  -2  -4   9       66.87       37.41     15.75 o 
  -1  -4   9       79.48       63.33      9.20 o 
   0  -4   9     1874.88     1921.10     45.33 o 
   1  -4   9     1255.47     1294.28     36.34 o 
   2  -4   9      128.26      134.98     15.94 o 
   3  -4   9      106.57      111.79     13.51 o 
   4  -4   9      859.27      830.12     48.79 o 
   5  -4   9      162.14      150.12     23.10 o 
   6  -4   9      244.49      314.65     46.41 o 
   7  -4   9       71.22       77.92     30.34 o 
 -10  -3   9      204.87      222.17     44.06 o 
  -9  -3   9      597.55      699.93     69.76 o 
  -8  -3   9       42.92       35.94     23.26 o 
  -7  -3   9      245.28      341.32     38.78 o 
  -6  -3   9      898.07     1036.08     62.72 o 
  -5  -3   9      106.95       98.29     13.73 o 
  -4  -3   9        9.56        2.12      7.79 o 
  -3  -3   9      446.54      400.58     23.63 o 
  -2  -3   9      502.06      450.41     24.31 o 
  -1  -3   9      118.62      120.10     11.59 o 
   0  -3   9      314.61      320.45     28.45 o 
   1  -3   9     1312.54     1323.92     47.96 o 
   2  -3   9     1264.42     1264.32     54.02 o 
   3  -3   9       52.53       55.85     11.38 o 
   4  -3   9     1497.46     1528.80     91.83 o 
   5  -3   9       34.56       39.97     15.51 o 
   6  -3   9      234.26      241.04     42.77 o 
   7  -3   9     1246.35     1382.53    235.74 o 
 -11  -2   9       10.72       45.38     52.33 o 
 -10  -2   9      146.13      150.77     36.30 o 
  -9  -2   9      396.73      515.88     58.44 o 
  -8  -2   9       32.39       53.49     22.67 o 
  -7  -2   9       70.02      159.35     25.43 o 
  -6  -2   9      302.54      475.45     35.85 o 
  -5  -2   9      121.67      121.74     18.83 o 
  -4  -2   9       25.78       16.75      8.35 o 
  -3  -2   9      719.16      693.62     21.88 o 
  -2  -2   9      527.28      428.07     40.68 o 
  -1  -2   9       36.11       34.25      8.63 o 
   0  -2   9      327.64      371.14     33.37 o 
   1  -2   9     2251.94     2490.44    111.74 o 
   2  -2   9       23.26        9.41      8.84 o 
   3  -2   9      747.70      753.52     46.15 o 
   4  -2   9       19.48        3.83     16.12 o 
   5  -2   9       62.77       33.89     31.03 o 
   6  -2   9       61.89       76.57     26.16 o 
 -11  -1   9       17.66       -9.20     22.33 o 
 -10  -1   9       30.96       -2.45     18.59 o 
  -9  -1   9      944.87     1069.92     82.58 o 
  -8  -1   9       32.19       26.20     18.03 o 
  -7  -1   9      159.25      195.27     33.14 o 
  -6  -1   9      904.40      918.87     43.74 o 
  -5  -1   9      485.17      455.95     31.33 o 
  -4  -1   9     1106.03     1030.13     29.19 o 
  -3  -1   9     2467.76     2383.14     68.29 o 
  -2  -1   9      516.37      491.88     30.86 o 
  -1  -1   9     2839.01     2961.50     81.54 o 
   0  -1   9      175.52      170.66     25.43 o 
   1  -1   9      123.27      123.32     28.63 o 
   2  -1   9       15.69       -0.39     27.80 o 
   3  -1   9      269.88      243.09     73.59 o 
   4  -1   9      137.12      168.43     39.27 o 
   5  -1   9       15.99       10.21     19.19 o 
   6  -1   9       74.23       90.57     55.98 o 
 -12   0   9      311.66      326.94     88.39 o 
 -11   0   9      123.34      105.76     31.06 o 
 -10   0   9       24.63       33.24     21.69 o 
  -9   0   9     1316.41     1443.77    157.77 o 
  -8   0   9        2.43       13.50     18.41 o 
  -7   0   9      494.48      611.20     37.63 o 
  -6   0   9      546.87      572.41    160.06 o 
  -5   0   9       14.71       15.22      4.80 o 
  -4   0   9       34.18       18.68      6.60 o 
  -3   0   9      242.87      291.75     24.13 o 
  -2   0   9     1627.59     1627.47     59.44 o 
  -1   0   9       21.12       23.18     10.10 o 
   0   0   9      280.81      284.49     32.61 o 
   1   0   9      544.43      593.78     47.16 o 
   2   0   9       73.87       91.10     54.04 o 
   3   0   9      724.94      817.10     74.61 o 
   4   0   9      217.15      216.82     44.47 o 
   5   0   9      118.56      190.11     43.04 o 
 -12   1   9       96.12      104.23     43.81 o 
 -11   1   9        1.61       19.33     22.68 o 
 -10   1   9      117.61       77.65     28.10 o 
  -9   1   9      264.31      277.42     40.39 o 
  -8   1   9      353.65      269.80     55.85 o 
  -7   1   9        7.78       84.94     11.35 o 
  -6   1   9      746.43      854.97     34.23 o 
  -5   1   9     1382.64     1375.78     48.28 o 
  -4   1   9      136.08      133.04     14.57 o 
  -3   1   9      758.86      805.64     51.54 o 
  -2   1   9      240.59      272.44     30.86 o 
  -1   1   9       25.09        5.10     14.06 o 
   0   1   9      348.31      391.92     37.45 o 
   1   1   9      211.10      240.12     31.01 o 
   2   1   9        4.02        2.72     15.57 o 
   3   1   9      225.47      284.34     44.03 o 
   4   1   9      330.75      341.97     55.25 o 
   5   1   9       18.43       77.12     32.54 o 
 -12   2   9      179.01      167.26     40.83 o 
 -11   2   9      314.59      293.31     47.15 o 
 -10   2   9      609.61      589.93     60.96 o 
  -9   2   9      865.74      893.61     56.30 o 
  -8   2   9        1.05        4.91      8.02 o 
  -7   2   9      362.47      367.84     25.58 o 
  -6   2   9      641.82      870.56     42.75 o 
  -5   2   9      237.48      216.31     15.21 o 
  -4   2   9      529.08      433.31     74.55 o 
  -3   2   9      651.94      654.03     46.49 o 
  -2   2   9       36.31       27.51     12.27 o 
  -1   2   9        2.60        1.41     13.76 o 
   0   2   9      465.92      505.02     44.33 o 
   1   2   9      192.64      244.15     32.97 o 
   2   2   9       60.22       92.98     26.11 o 
   3   2   9      137.55      186.06     33.71 o 
   4   2   9       79.93       96.58     44.00 o 
 -12   3   9      114.70       99.35     22.97 o 
 -11   3   9      149.28      141.99     27.40 o 
 -10   3   9      465.35      466.20     42.40 o 
  -9   3   9       99.69      123.84     17.45 o 
  -8   3   9      160.29      149.01     20.74 o 
  -7   3   9      259.09      284.84     19.67 o 
  -6   3   9      186.24      446.00     21.26 o 
  -5   3   9       66.61       63.89      9.14 o 
  -4   3   9       10.22       10.95      4.69 o 
  -3   3   9     1436.34     1221.52     76.70 o 
  -2   3   9       67.15       25.81     15.89 o 
  -1   3   9       19.61        7.16     13.26 o 
   0   3   9      764.78      757.26     55.01 o 
   1   3   9      285.56      293.06     35.82 o 
   2   3   9       11.96        4.42     38.27 o 
   3   3   9      342.36      475.85     68.55 o 
 -12   4   9       43.39       88.95     28.18 o 
 -11   4   9        0.76      -13.25     15.97 o 
 -10   4   9      128.34       84.12     18.32 o 
  -9   4   9      248.07      240.55     23.48 o 
  -8   4   9       86.01      100.68     15.69 o 
  -7   4   9        4.62       17.28      8.52 o 
  -5   4   9       95.21       81.35     14.35 o 
  -4   4   9      134.85       94.00      9.01 o 
  -3   4   9     1511.62     1513.01     47.92 o 
  -2   4   9      592.96      530.17     52.25 o 
  -1   4   9      206.96      196.93     28.44 o 
   0   4   9      404.57      321.91     40.75 o 
   1   4   9      107.51      108.77     31.99 o 
   2   4   9       25.81       25.47     92.57 o 
 -12   5   9       87.17       87.53     42.33 o 
 -11   5   9        1.31       -2.52     11.13 o 
 -10   5   9       15.78       24.44     17.41 o 
  -9   5   9      364.44      349.80     28.48 o 
  -8   5   9       91.66       72.89     14.56 o 
  -7   5   9       66.35       85.13     18.61 o 
  -6   5   9      541.29      913.04     37.48 o 
  -5   5   9       40.63       70.77     11.93 o 
  -4   5   9       48.80       51.11     11.44 o 
  -3   5   9      247.13      318.38     47.80 o 
  -2   5   9       59.76       90.98     22.02 o 
  -1   5   9        0.57        8.10     13.57 o 
   0   5   9       24.31       24.76     22.87 o 
   1   5   9      256.43      169.02     42.66 o 
 -12   6   9      174.24      187.16     37.80 o 
 -11   6   9       28.08      -12.39     31.09 o 
 -10   6   9      127.87      102.03     19.26 o 
  -9   6   9      488.37      482.48     39.93 o 
  -8   6   9      214.19      191.84     21.36 o 
  -7   6   9        6.46       -1.19     11.25 o 
  -6   6   9      645.89      755.71     43.59 o 
  -5   6   9      239.67      261.85     32.71 o 
  -4   6   9      145.19      160.02     40.40 o 
  -3   6   9      225.57      238.05     38.78 o 
  -2   6   9      222.23      213.14     59.09 o 
  -1   6   9       43.47       13.11     24.77 o 
   0   6   9       58.60       87.83     32.92 o 
 -11   7   9       28.12        8.23     19.20 o 
 -10   7   9       29.72       16.11     17.94 o 
  -9   7   9      607.47      549.85     41.45 o 
  -8   7   9       49.00       92.16     22.55 o 
  -7   7   9      182.05      197.86     23.67 o 
  -6   7   9      812.30      763.74     67.02 o 
  -5   7   9      105.63      137.07     26.37 o 
  -4   7   9      101.68      147.61     47.43 o 
  -3   7   9      194.14      168.69     38.54 o 
  -2   7   9       28.63       26.71     20.41 o 
 -10   8   9       86.12       98.25     28.82 o 
  -9   8   9      413.46      439.37     78.25 o 
  -8   8   9      211.32      166.85     31.92 o 
  -7   8   9      239.04      238.87     31.47 o 
  -6   8   9       50.39       97.18     22.32 o 
  -5   8   9       91.66       76.71     26.61 o 
  -4   8   9       33.49        6.45     18.65 o 
   1 -13  10      944.10      761.67    113.75 o 
   2 -13  10        1.20      -15.47     23.46 o 
   3 -13  10      268.74      246.32     47.20 o 
   4 -13  10      487.55      427.35     57.64 o 
  -1 -12  10        3.32        7.22     35.87 o 
   0 -12  10      195.94      210.24     63.24 o 
   1 -12  10      352.97      352.23     47.30 o 
   2 -12  10        2.32      -24.05     33.81 o 
   3 -12  10       24.37       12.89     18.45 o 
   4 -12  10       76.63       69.69     46.72 o 
   5 -12  10        7.53       -2.32     18.05 o 
   6 -12  10       67.15       89.45     30.62 o 
  -3 -11  10      384.82      376.61     88.32 o 
  -2 -11  10      318.50      341.17     56.46 o 
  -1 -11  10       43.52       20.55     32.97 o 
   0 -11  10      149.96      152.00     32.83 o 
   1 -11  10      690.61      664.24     69.92 o 
   2 -11  10        1.30        5.47     26.49 o 
   3 -11  10      383.22      330.94     39.45 o 
   4 -11  10      412.53      372.22     36.10 o 
   5 -11  10        1.55        3.34     17.17 o 
   6 -11  10      418.37      391.43    105.86 o 
   7 -11  10      207.93      150.06     35.81 o 
  -5 -10  10      324.04      402.95     56.41 o 
  -4 -10  10       11.08      126.38     56.39 o 
  -3 -10  10      292.47      301.19     46.28 o 
  -2 -10  10     1540.03     1361.05     95.71 o 
  -1 -10  10      261.49      223.10     28.63 o 
   0 -10  10      567.34      620.45     81.10 o 
   1 -10  10      507.63      507.09     52.43 o 
   2 -10  10        2.29        7.28     13.42 o 
   3 -10  10      548.08      512.99     42.18 o 
   4 -10  10      476.91      446.24     32.16 o 
   5 -10  10      405.65      435.64     38.41 o 
   6 -10  10      875.98      902.97     89.11 o 
   7 -10  10      394.84      441.93     54.53 o 
  -6  -9  10      254.16      169.46     40.97 o 
  -5  -9  10      113.05      105.86     23.90 o 
  -4  -9  10       63.52       48.81     22.51 o 
  -3  -9  10       32.54       -9.66     18.64 o 
  -2  -9  10      270.35      263.48     28.92 o 
  -1  -9  10        0.14       23.17     12.43 o 
   0  -9  10      115.75       72.22     21.64 o 
   1  -9  10      658.23      635.87     52.00 o 
   2  -9  10        2.36       17.45     11.71 o 
   3  -9  10      141.62      159.09     20.19 o 
   4  -9  10      115.98      114.99     19.07 o 
   5  -9  10     1003.36     1011.59     50.02 o 
   6  -9  10      545.01      632.87     40.19 o 
   7  -9  10      158.69      190.21     29.83 o 
  -7  -8  10       25.11       91.90     54.69 o 
  -6  -8  10      159.51      116.04     25.07 o 
  -5  -8  10      220.43      212.85     32.44 o 
  -4  -8  10      257.51      210.02     37.04 o 
  -3  -8  10      173.15      163.30     33.53 o 
  -2  -8  10      158.61      123.99     19.56 o 
  -1  -8  10       59.42       74.28     31.79 o 
   0  -8  10      759.18      719.06     38.08 o 
   1  -8  10      325.93      336.39     27.59 o 
   2  -8  10       14.82        1.87     11.72 o 
   3  -8  10      240.24      280.40     25.89 o 
   4  -8  10       67.08       70.76     16.24 o 
   5  -8  10      187.43      208.24     33.41 o 
   6  -8  10      127.63      142.60     26.77 o 
   7  -8  10      138.42      164.79     55.89 o 
  -8  -7  10      256.95      402.08     59.32 o 
  -7  -7  10      271.54      272.68     37.58 o 
  -6  -7  10      270.64      260.82     35.67 o 
  -5  -7  10      274.50      253.13     43.73 o 
  -4  -7  10       62.08       57.07     22.16 o 
  -3  -7  10      543.89      596.63     50.50 o 
  -2  -7  10      300.35      291.87     27.77 o 
  -1  -7  10       38.54       17.78      8.62 o 
   0  -7  10      623.39      612.93     31.22 o 
   1  -7  10      483.73      469.71     31.21 o 
   2  -7  10      429.14      442.88     27.41 o 
   3  -7  10     1024.60     1117.05     49.10 o 
   4  -7  10      755.41      842.44     47.14 o 
   5  -7  10       50.50       42.53     13.98 o 
   6  -7  10      157.84      140.64     29.60 o 
   7  -7  10      175.90      104.91     27.31 o 
  -8  -6  10      497.16      670.53     75.58 o 
  -7  -6  10      274.14      269.99     36.40 o 
  -6  -6  10       84.02       42.32     20.38 o 
  -5  -6  10      304.55      228.21     31.09 o 
  -4  -6  10       19.87       24.04     20.44 o 
  -3  -6  10     1387.94     1403.00     84.20 o 
  -2  -6  10      694.24      583.76     82.53 o 
  -1  -6  10        2.69        3.88      7.55 o 
   0  -6  10     1511.91     1452.79     46.23 o 
   1  -6  10       56.44       43.37     12.23 o 
   2  -6  10       28.73       48.93     13.21 o 
   3  -6  10      135.06      146.90     19.62 o 
   4  -6  10      888.05      912.53     48.43 o 
   5  -6  10       22.25       20.27     11.35 o 
   6  -6  10       21.26       38.17     22.73 o 
   7  -6  10      789.12      743.51     70.81 o 
  -9  -5  10       50.10       38.57     28.67 o 
  -8  -5  10      498.99      826.60     78.15 o 
  -7  -5  10      113.44      198.69     30.47 o 
  -6  -5  10      334.69      354.17     38.74 o 
  -5  -5  10       19.21        2.99     14.41 o 
  -4  -5  10      227.58      171.26     31.22 o 
  -3  -5  10     1074.58     1044.98     55.46 o 
  -2  -5  10      350.00      357.13     25.20 o 
  -1  -5  10        7.40        4.15      5.49 o 
   0  -5  10      607.79      600.22     27.23 o 
   1  -5  10       45.53       43.82      8.99 o 
   2  -5  10      162.22      142.08     14.34 o 
   3  -5  10      136.68      125.39     18.15 o 
   4  -5  10      524.47      501.15     36.53 o 
   5  -5  10       28.80       10.79     21.23 o 
   6  -5  10       58.08       91.35     29.88 o 
   7  -5  10      194.29      216.33     40.43 o 
 -10  -4  10      114.95      104.59     35.56 o 
  -9  -4  10       99.70       75.59     37.04 o 
  -8  -4  10      119.74      307.99     51.18 o 
  -7  -4  10       51.09       48.18     22.85 o 
  -6  -4  10      443.86      576.49     51.25 o 
  -5  -4  10      132.44      165.90     31.29 o 
  -4  -4  10      316.11      331.88     32.62 o 
  -3  -4  10      746.50      795.32     47.88 o 
  -2  -4  10      325.33      305.52     18.76 o 
  -1  -4  10       19.43       22.02      7.31 o 
   0  -4  10      585.24      598.46     23.16 o 
   1  -4  10      265.56      277.72     16.26 o 
   2  -4  10      457.67      421.66     30.79 o 
   3  -4  10       57.46       78.08     17.24 o 
   4  -4  10      637.10      713.16     65.89 o 
   5  -4  10      226.34      271.93     72.86 o 
   6  -4  10      195.66      218.77     41.03 o 
 -10  -3  10        3.46       27.10     22.71 o 
  -9  -3  10      674.56      605.95    160.55 o 
  -8  -3  10       61.54      151.22     38.90 o 
  -7  -3  10      117.84      122.88     24.52 o 
  -6  -3  10      749.87      759.30     52.12 o 
  -5  -3  10      206.82      175.03     19.38 o 
  -4  -3  10       11.63      -10.16     10.17 o 
  -3  -3  10      247.62      245.38     14.25 o 
  -2  -3  10     1143.49     1066.44     45.17 o 
  -1  -3  10        2.47       21.84     10.96 o 
   0  -3  10      151.36      141.62     13.16 o 
   1  -3  10     2432.54     1927.86    196.20 o 
   2  -3  10        1.37       -2.25     10.37 o 
   3  -3  10     1171.77     1239.42     87.38 o 
   4  -3  10      243.32      281.00     58.12 o 
   5  -3  10       17.22       19.86     28.26 o 
   6  -3  10      105.29      100.57     34.56 o 
 -11  -2  10       11.96       16.56     21.41 o 
 -10  -2  10       62.53      101.85     31.97 o 
  -9  -2  10      324.42      273.68     44.52 o 
  -8  -2  10       74.78      373.93    132.47 o 
  -7  -2  10       13.14       40.75     15.88 o 
  -6  -2  10     1031.20      963.38     61.58 o 
  -5  -2  10      976.29      952.84     47.89 o 
  -4  -2  10       70.00       56.57      7.30 o 
  -3  -2  10      748.55      700.32     32.68 o 
  -2  -2  10      743.22      708.74     38.47 o 
  -1  -2  10      602.66      630.25     38.41 o 
   0  -2  10      402.95      384.64     81.20 o 
   1  -2  10      962.40     1008.82     74.92 o 
   2  -2  10       15.84       35.57     19.89 o 
   3  -2  10       23.19       -4.13     19.86 o 
   4  -2  10      524.64      585.89     66.71 o 
   5  -2  10      240.29      214.36     43.77 o 
 -11  -1  10        9.26        3.18     38.04 o 
 -10  -1  10       79.18      112.82     32.91 o 
  -9  -1  10      225.68      275.19     60.69 o 
  -8  -1  10      180.87      701.15     76.60 o 
  -7  -1  10      231.03      256.29     37.82 o 
  -6  -1  10      853.57      878.67     56.37 o 
  -5  -1  10       44.91       48.23      7.58 o 
  -4  -1  10       12.52        6.20      4.71 o 
  -3  -1  10       10.45       17.26      9.43 o 
  -2  -1  10     2472.85     2558.26     89.15 o 
  -1  -1  10      188.35      185.90     28.48 o 
   0  -1  10     2004.78     2053.04     88.70 o 
   1  -1  10      814.20      852.76     72.44 o 
   2  -1  10       71.69       32.03     22.79 o 
   3  -1  10      412.33      529.24     61.84 o 
   4  -1  10      259.02      280.68     48.98 o 
   5  -1  10        1.19       53.45     42.05 o 
 -11   0  10       47.58       48.61     22.76 o 
 -10   0  10      130.67      146.94     35.71 o 
  -9   0  10       58.60       17.71     38.32 o 
  -8   0  10      495.87      597.22     48.38 o 
  -7   0  10        5.58      141.55     21.01 o 
  -6   0  10      423.90      376.93     22.72 o 
  -5   0  10      930.91      912.30     32.55 o 
  -4   0  10       51.34       34.64      7.54 o 
  -3   0  10      857.61      847.50     44.08 o 
  -2   0  10      878.64      821.22     45.02 o 
  -1   0  10       40.98       26.24     17.13 o 
   0   0  10      613.47      662.99     51.97 o 
   1   0  10      488.80      499.36     47.16 o 
   2   0  10      151.62      165.37     29.26 o 
   3   0  10      140.07      165.10     39.07 o 
   4   0  10      178.87      170.77     41.12 o 
 -12   1  10      199.39      253.20     49.19 o 
 -11   1  10      277.84      361.06     53.67 o 
 -10   1  10       37.16       41.38     38.98 o 
  -9   1  10      766.28      870.49     58.97 o 
  -8   1  10      243.26      351.00     37.53 o 
  -7   1  10      842.19      837.09     32.08 o 
  -6   1  10       44.36       65.72      9.63 o 
  -5   1  10      312.04      299.44     20.34 o 
  -4   1  10       38.41       35.42     15.21 o 
  -3   1  10      279.93      257.30     31.16 o 
  -2   1  10      459.86      459.10     41.50 o 
  -1   1  10      176.28      181.03     27.96 o 
   0   1  10      323.73      325.74     37.49 o 
   1   1  10      109.69      105.02     24.45 o 
   2   1  10      126.10      209.39     33.80 o 
   3   1  10      129.11       79.35     27.98 o 
   4   1  10      105.26       87.86     36.26 o 
 -12   2  10      256.12      242.67     46.32 o 
 -11   2  10      128.18      119.95     24.93 o 
 -10   2  10      143.26      122.80     25.02 o 
  -9   2  10      396.20      355.31     43.09 o 
  -8   2  10      218.05      211.49     31.99 o 
  -7   2  10      440.97      459.43     30.22 o 
  -6   2  10      559.74      620.56     31.48 o 
  -5   2  10      451.43      390.55     22.80 o 
  -4   2  10      178.21      186.44     27.38 o 
  -3   2  10      487.89      516.93     44.14 o 
  -2   2  10      225.48      238.81     32.23 o 
  -1   2  10      154.53      137.70     24.63 o 
   0   2  10      151.26      221.34     31.87 o 
   1   2  10      379.49      364.46     50.94 o 
   2   2  10       65.77       93.06     23.65 o 
   3   2  10      291.39      324.47     56.94 o 
 -12   3  10      284.78      271.20     39.84 o 
 -11   3  10        7.05        9.17     20.26 o 
 -10   3  10       21.13       -3.01     17.37 o 
  -9   3  10      365.96      422.58     45.82 o 
  -8   3  10      292.46      300.12     28.38 o 
  -7   3  10      330.32      318.63     24.37 o 
  -6   3  10      486.07      497.09     28.12 o 
  -5   3  10      480.93      485.40     36.28 o 
  -4   3  10       18.54      -13.29     15.09 o 
  -3   3  10      426.12      455.68     43.18 o 
  -2   3  10     1238.39     1214.00     92.57 o 
  -1   3  10       37.40       39.40     16.56 o 
   0   3  10      716.61      790.59     66.46 o 
   1   3  10      226.93      181.35     31.62 o 
   2   3  10       63.32      150.85     40.57 o 
 -12   4  10       87.70       28.11     69.69 o 
 -11   4  10       17.78      -14.43     33.35 o 
 -10   4  10       48.75       58.91     46.38 o 
  -9   4  10      249.81      269.67     57.53 o 
  -8   4  10      205.85      232.85     26.24 o 
  -7   4  10        0.79        2.50      7.51 o 
  -6   4  10      680.31      704.43     38.81 o 
  -5   4  10      274.90      293.97     29.91 o 
  -4   4  10       17.36       21.17     16.03 o 
  -3   4  10      120.54      235.31     33.41 o 
  -2   4  10      304.69      293.63     36.38 o 
  -1   4  10        0.19       -0.42     15.16 o 
   0   4  10       29.63       28.33     24.54 o 
   1   4  10      280.01      359.43     62.36 o 
 -11   5  10       16.17       60.35     38.24 o 
 -10   5  10      217.37      144.27     24.23 o 
  -9   5  10      292.80      285.83     25.87 o 
  -8   5  10      141.22      168.88     23.72 o 
  -7   5  10        1.03       -2.60     18.26 o 
  -6   5  10      179.78      227.04     30.56 o 
  -5   5  10      113.34      116.25     20.85 o 
  -4   5  10        5.72       -0.72     13.40 o 
  -3   5  10      180.53      188.82     38.28 o 
  -2   5  10      246.69      189.30     33.97 o 
  -1   5  10       24.73       25.77     33.35 o 
 -11   6  10      241.74      160.22     33.18 o 
 -10   6  10       27.23       34.02     35.77 o 
  -9   6  10      630.51      684.41     59.83 o 
  -8   6  10      667.11      677.52     60.06 o 
  -7   6  10        5.57       14.48     17.69 o 
  -6   6  10      384.24      357.62     38.60 o 
  -5   6  10      208.70      198.91     31.39 o 
  -4   6  10        0.23      -17.56     17.56 o 
  -3   6  10      376.09      380.44     53.70 o 
  -2   6  10      810.04      789.29     85.16 o 
  -9   7  10      327.12      311.42     43.48 o 
  -8   7  10     1053.73     1161.79     81.31 o 
  -7   7  10      144.90      188.59     32.11 o 
  -6   7  10      266.52      244.46     39.22 o 
  -5   7  10      158.87      176.95     31.07 o 
  -4   7  10       15.80       48.72     31.00 o 
  -1 -12  11       61.24       32.60     26.87 o 
   0 -12  11      137.60      175.47     39.78 o 
   1 -12  11      645.05      745.78    105.23 o 
   2 -12  11       25.74       32.35     20.37 o 
   3 -12  11      247.08      241.97     32.87 o 
   4 -12  11      420.59      321.44     67.05 o 
  -3 -11  11      462.94      442.04     93.23 o 
  -2 -11  11      372.25      347.49     43.71 o 
  -1 -11  11       32.63        9.78     19.31 o 
   0 -11  11      195.38      185.08     55.18 o 
   1 -11  11      279.54      265.95     49.59 o 
   2 -11  11      139.72      150.75     26.17 o 
   3 -11  11       15.20      -26.42     26.42 o 
   4 -11  11      426.85      412.23     39.51 o 
   5 -11  11      148.04      208.42     37.14 o 
  -4 -10  11       14.26       -5.76     24.38 o 
  -3 -10  11      351.16      246.49     44.52 o 
  -2 -10  11      458.21      321.79     47.97 o 
  -1 -10  11       14.56       22.75     22.65 o 
   0 -10  11      143.70      138.81     36.08 o 
   1 -10  11      941.72     1071.19     84.65 o 
   2 -10  11      249.67      231.64     24.70 o 
   3 -10  11      250.65      243.42     30.35 o 
   4 -10  11      331.08      316.44     36.63 o 
   5 -10  11      335.97      357.51     35.86 o 
   6 -10  11      209.53       15.45     36.93 o 
  -5  -9  11      452.93      471.22     59.61 o 
  -4  -9  11        6.69        6.89     20.52 o 
  -3  -9  11     1355.87     1352.26    194.30 o 
  -2  -9  11       85.57      107.07     29.48 o 
  -1  -9  11        2.27       13.47     13.56 o 
   0  -9  11      206.07      264.04     37.03 o 
   1  -9  11      442.23      468.05     33.35 o 
   2  -9  11        5.66       29.51     13.03 o 
   3  -9  11      128.06      111.93     24.01 o 
   4  -9  11       23.96       37.17     13.32 o 
   5  -9  11      266.36      310.53     35.83 o 
   6  -9  11        1.50       -0.60     24.67 o 
  -6  -8  11      269.77      209.59     36.52 o 
  -5  -8  11      220.19      189.16     38.08 o 
  -4  -8  11        3.37      -26.66     26.66 o 
  -3  -8  11      194.82      201.66     37.94 o 
  -2  -8  11      216.97      253.00     40.24 o 
  -1  -8  11      275.86      213.36     27.47 o 
   0  -8  11      332.05      353.50     28.56 o 
   1  -8  11      494.74      489.89     33.76 o 
   2  -8  11      320.51      351.13     29.38 o 
   3  -8  11      450.60      433.96     32.39 o 
   4  -8  11      487.54      496.31     35.39 o 
   5  -8  11       95.84      107.06     26.61 o 
   6  -8  11       89.20       50.03     31.70 o 
  -7  -7  11        0.06       -3.96     18.79 o 
  -6  -7  11      211.58      284.46     38.53 o 
  -5  -7  11      929.42      879.61     76.15 o 
  -4  -7  11      504.76      573.76    146.24 o 
  -3  -7  11      454.18      524.26     82.52 o 
  -2  -7  11     1039.48     1099.26    166.42 o 
  -1  -7  11      302.38      308.42     28.93 o 
   0  -7  11      979.09      981.25     46.04 o 
   1  -7  11     1324.40     1421.74     55.18 o 
   2  -7  11      259.45      289.75     32.06 o 
   3  -7  11      653.88      700.40     43.41 o 
   4  -7  11      398.43      301.12     41.60 o 
   5  -7  11      112.69      159.82     33.58 o 
   6  -7  11        1.56      -13.87     24.05 o 
  -8  -6  11      144.69      219.22     36.37 o 
  -7  -6  11       38.02       47.67     21.70 o 
  -6  -6  11      834.08      819.36     73.41 o 
  -5  -6  11     1097.34     1090.24     95.88 o 
  -4  -6  11        7.24       -8.96     19.49 o 
  -3  -6  11      106.75      116.72     27.61 o 
  -2  -6  11      199.68      220.54     28.80 o 
  -1  -6  11      327.70      321.07     24.26 o 
   0  -6  11      400.84      389.80     31.49 o 
   1  -6  11      780.02      773.53     42.60 o 
   2  -6  11      779.01      850.05     60.62 o 
   3  -6  11       51.92       61.30     24.18 o 
   4  -6  11      340.75      389.68     50.09 o 
   5  -6  11      380.83      335.50     48.06 o 
   6  -6  11       27.63       28.49     26.77 o 
  -9  -5  11      114.63      137.61     51.30 o 
  -8  -5  11        4.66       29.32     17.58 o 
  -7  -5  11       70.51       70.50     23.80 o 
  -6  -5  11      276.37      297.88     44.08 o 
  -5  -5  11      489.66      555.14     56.90 o 
  -4  -5  11       59.46       54.15     21.96 o 
  -3  -5  11      351.16      350.51     29.33 o 
  -2  -5  11      608.72      592.52     43.15 o 
  -1  -5  11       20.38       14.23      5.91 o 
   0  -5  11      377.37      359.56     20.43 o 
   1  -5  11      470.47      505.70     31.75 o 
   2  -5  11      330.94      303.17     41.73 o 
   3  -5  11       46.95        2.65     30.63 o 
   4  -5  11      336.67      347.92     48.06 o 
   5  -5  11      222.44      226.43     39.51 o 
   6  -5  11       91.95       57.22     38.87 o 
  -9  -4  11      225.08      287.00     48.56 o 
  -8  -4  11      392.55      555.57     75.27 o 
  -7  -4  11       46.96       34.70     19.50 o 
  -6  -4  11      457.50      423.74     50.72 o 
  -5  -4  11      422.28      467.45     49.22 o 
  -4  -4  11        0.47       -2.51      8.62 o 
  -3  -4  11      612.18      515.98     22.64 o 
  -2  -4  11      784.17      773.58     24.72 o 
  -1  -4  11      200.61      170.53     11.88 o 
   0  -4  11      460.55      517.43     79.77 o 
   1  -4  11      605.34      638.99     77.08 o 
   2  -4  11       61.93       26.09     22.49 o 
   3  -4  11      359.51      405.10     51.94 o 
   4  -4  11      281.82      367.11     50.14 o 
   5  -4  11        8.03      -19.17     21.42 o 
 -10  -3  11       32.76       26.07     42.54 o 
  -9  -3  11      458.05      411.50     65.15 o 
  -8  -3  11      290.41      384.52     44.23 o 
  -7  -3  11        0.03        5.96     23.19 o 
  -6  -3  11       60.39       45.24     20.07 o 
  -5  -3  11      136.84      166.39     23.11 o 
  -4  -3  11      229.79      194.47     15.77 o 
  -3  -3  11      629.35      596.85     22.60 o 
  -2  -3  11      450.71      400.72     41.37 o 
  -1  -3  11      560.93      492.71     35.12 o 
   0  -3  11      154.16      122.65     27.16 o 
   1  -3  11      407.54      477.19     54.46 o 
   2  -3  11      521.93      603.81     63.02 o 
   3  -3  11        1.30       23.66     19.13 o 
   4  -3  11      401.10      605.13     66.02 o 
   5  -3  11      993.92     1128.83    125.19 o 
 -10  -2  11       53.44       41.49     37.78 o 
  -9  -2  11      105.69       91.57     31.67 o 
  -8  -2  11      248.19      310.10     47.43 o 
  -7  -2  11        2.82       45.71     21.91 o 
  -6  -2  11       58.47       47.17     18.85 o 
  -5  -2  11      239.57      245.57     25.40 o 
  -4  -2  11      115.44      101.93     12.33 o 
  -3  -2  11       68.90       55.10     12.94 o 
  -2  -2  11      157.18      159.24     20.38 o 
  -1  -2  11     2760.53     2835.60    108.22 o 
   0  -2  11       34.84       25.71     19.76 o 
   1  -2  11     1164.13     1257.37     90.20 o 
   2  -2  11        7.60       23.98     29.59 o 
   3  -2  11       75.50      114.59     32.48 o 
   4  -2  11      250.74      298.51     51.24 o 
 -11  -1  11       97.75      161.73     40.89 o 
 -10  -1  11       48.78       49.58     48.56 o 
  -9  -1  11       57.60       71.95     28.03 o 
  -8  -1  11      375.25      379.29     78.73 o 
  -7  -1  11       47.73       50.18     17.90 o 
  -6  -1  11      836.80      838.97     51.61 o 
  -5  -1  11      945.05      884.17     57.27 o 
  -4  -1  11        0.61        5.18      6.29 o 
  -3  -1  11     1114.59     1052.74     66.29 o 
  -2  -1  11      192.82      244.33     26.15 o 
  -1  -1  11       28.14       10.53     16.61 o 
   0  -1  11      263.17      246.19     33.69 o 
   1  -1  11       37.07       33.41     18.13 o 
   2  -1  11       57.17       59.52     17.93 o 
   3  -1  11       52.66       67.14     30.36 o 
   4  -1  11      222.64      227.07     50.50 o 
 -11   0  11      168.89      178.68     42.06 o 
 -10   0  11       76.51       85.95     31.09 o 
  -9   0  11      266.44      253.69     67.71 o 
  -8   0  11      235.04      264.68     33.14 o 
  -7   0  11       20.26       18.63     17.55 o 
  -6   0  11      538.30      488.19     33.79 o 
  -5   0  11      267.83      251.53     19.04 o 
  -4   0  11       25.16       34.21     12.11 o 
  -3   0  11      111.92       75.15     20.42 o 
  -2   0  11      164.05      184.65     28.84 o 
  -1   0  11       56.59       19.76     16.52 o 
   0   0  11      308.01      360.77     41.88 o 
   1   0  11      387.91      381.72     43.87 o 
   2   0  11       82.61      100.33     30.97 o 
   3   0  11        5.35       18.37     17.09 o 
 -11   1  11       87.07       61.67     24.77 o 
 -10   1  11       22.20       11.65     16.60 o 
  -9   1  11       96.63       95.43     26.22 o 
  -8   1  11      208.70      242.55     30.80 o 
  -7   1  11      404.75      393.75     35.51 o 
  -6   1  11      318.74      314.89     23.48 o 
  -5   1  11      644.83      629.16     39.61 o 
  -4   1  11       49.97       45.51     16.85 o 
  -3   1  11        3.96       21.83     21.72 o 
  -2   1  11      379.77      403.73     41.78 o 
  -1   1  11       44.60       37.35     17.41 o 
   0   1  11       86.37       88.24     23.83 o 
   1   1  11      251.37      322.43     40.25 o 
   2   1  11      312.95      324.94     41.64 o 
 -11   2  11      532.91      419.75     44.93 o 
 -10   2  11        5.91      -13.15     25.55 o 
  -9   2  11      314.74      273.53     39.67 o 
  -8   2  11      212.67      223.98     42.69 o 
  -7   2  11      111.27       98.33     21.21 o 
  -6   2  11      393.19      350.43     43.42 o 
  -5   2  11      289.75      323.78     37.81 o 
  -4   2  11        4.25       -0.70     13.50 o 
  -3   2  11       81.70       79.56     20.32 o 
  -2   2  11      270.23      284.58     44.04 o 
  -1   2  11       14.73        8.52     21.23 o 
   0   2  11       62.14       51.41     18.26 o 
   1   2  11      212.29      183.02     40.27 o 
 -11   3  11       52.89       30.87     50.56 o 
 -10   3  11        7.19       -2.88     17.38 o 
  -9   3  11      278.19      302.22     39.18 o 
  -8   3  11      197.59      226.36     52.32 o 
  -7   3  11       38.97       51.26     16.41 o 
  -6   3  11      213.46      255.23     27.95 o 
  -5   3  11      155.23      172.70     29.93 o 
  -4   3  11        7.06        5.24     17.49 o 
  -3   3  11      145.19      162.75     29.45 o 
  -2   3  11      353.32      371.43     41.99 o 
  -1   3  11      106.64       62.99     26.17 o 
   0   3  11       61.81       94.73     24.25 o 
 -11   4  11       68.88       45.04     21.26 o 
 -10   4  11        1.21       28.32     20.48 o 
  -9   4  11        6.15       43.33     24.37 o 
  -8   4  11      104.44      115.26     43.56 o 
  -7   4  11       15.46       15.82     14.06 o 
  -6   4  11      107.28      139.74     21.16 o 
  -5   4  11      532.09      602.59     43.58 o 
  -4   4  11       79.33       50.64     19.66 o 
  -3   4  11      407.87      342.97     39.68 o 
  -2   4  11      156.33      135.52     38.26 o 
  -1   4  11      148.75      175.22     41.11 o 
 -10   5  11        3.22       12.99     22.43 o 
  -9   5  11        5.53       49.15     27.72 o 
  -8   5  11      266.46      252.48     57.16 o 
  -7   5  11        7.09       11.39     16.10 o 
  -6   5  11      167.83      141.78     24.79 o 
  -5   5  11      306.05      311.10     39.13 o 
  -4   5  11       10.95       22.77     17.00 o 
  -3   5  11       68.65       44.57     20.88 o 
  -2   5  11       46.67      102.85     39.12 o 
  -9   6  11        3.86        7.14     22.88 o 
  -8   6  11      144.48      194.99     37.08 o 
  -7   6  11       89.36       78.14     19.68 o 
  -6   6  11      193.45      237.61     34.00 o 
  -5   6  11      204.38      216.31     32.73 o 
  -4   6  11        4.87        4.94     50.62 o 
  -2 -11  12      132.57       99.03     34.43 o 
  -1 -11  12      299.16      326.37     52.22 o 
   0 -11  12       24.58       24.80     22.39 o 
   1 -11  12      250.94      228.53     39.99 o 
   2 -11  12       89.23       78.08     25.30 o 
   3 -11  12       23.64       31.79     18.34 o 
   4 -11  12      759.51      692.34     67.45 o 
  -3 -10  12      262.21      205.93     50.36 o 
  -2 -10  12      585.50      490.79     76.89 o 
  -1 -10  12      102.74       98.88     34.16 o 
   0 -10  12       84.96      128.87     40.62 o 
   1 -10  12      435.45      454.84     64.25 o 
   2 -10  12      212.06      197.67     31.32 o 
   3 -10  12       31.40       29.12     24.83 o 
   4 -10  12     1188.49     1234.05     85.35 o 
  -5  -9  12      142.38      113.01     33.94 o 
  -4  -9  12       47.97       31.07     55.45 o 
  -3  -9  12       69.07       10.91     46.88 o 
  -2  -9  12      271.07      247.32     41.82 o 
  -1  -9  12      171.53      166.71     37.47 o 
   0  -9  12        3.40       13.61     18.23 o 
   1  -9  12      490.33      499.73     35.54 o 
   2  -9  12      268.49      246.01     25.24 o 
   3  -9  12      108.21      128.61     24.36 o 
   4  -9  12      693.85      710.58     54.46 o 
   5  -9  12      197.00      136.01     29.55 o 
  -6  -8  12       19.20        1.44     18.92 o 
  -5  -8  12        8.41       33.76     25.31 o 
  -4  -8  12       42.28       16.14     46.39 o 
  -3  -8  12        4.57      -21.19     21.19 o 
  -2  -8  12      642.93      589.37    111.71 o 
  -1  -8  12       11.53       15.81     16.45 o 
   0  -8  12       23.86       39.70     14.23 o 
   1  -8  12      261.62      300.51     30.19 o 
   2  -8  12      144.57      166.90     31.02 o 
   3  -8  12        0.71        5.06     17.78 o 
   4  -8  12       17.63       94.66     27.13 o 
   5  -8  12      157.46       94.53     30.75 o 
  -7  -7  12        0.87       52.10     26.51 o 
  -6  -7  12        4.72      -13.09     21.59 o 
  -5  -7  12       86.12       53.54     25.25 o 
  -4  -7  12      189.45      169.93     35.47 o 
  -3  -7  12      111.46      154.66     33.31 o 
  -2  -7  12      552.33      628.42     59.20 o 
  -1  -7  12       21.59       24.23     13.66 o 
   0  -7  12      235.93      173.29     23.83 o 
   1  -7  12      764.62      781.84     66.63 o 
   2  -7  12      521.23      507.91     55.38 o 
   3  -7  12      238.85      224.78     38.73 o 
   4  -7  12      195.77      165.23     34.45 o 
   5  -7  12       74.45       75.36     28.40 o 
  -8  -6  12       92.14       92.66     27.60 o 
  -7  -6  12        9.99       -8.04     27.69 o 
  -6  -6  12      142.38      162.46     36.88 o 
  -5  -6  12      482.58      478.82     84.52 o 
  -4  -6  12      137.79      142.90     32.04 o 
  -3  -6  12       52.24       82.00     26.50 o 
  -2  -6  12     1096.62     1055.33     68.46 o 
  -1  -6  12       86.87       68.67     14.36 o 
   0  -6  12       79.46       79.32     24.15 o 
   1  -6  12      352.43      434.95     51.65 o 
   2  -6  12      217.63      290.60     62.36 o 
   3  -6  12       10.06       52.20     39.08 o 
   4  -6  12      135.76      206.21     38.55 o 
   5  -6  12      400.88      405.54     75.97 o 
  -8  -5  12      289.64      345.69     47.66 o 
  -7  -5  12        3.02      -17.39     22.40 o 
  -6  -5  12      555.85      543.92     60.47 o 
  -5  -5  12      549.68      537.95     57.66 o 
  -4  -5  12       29.58       55.26     24.95 o 
  -3  -5  12       96.08       71.54     19.23 o 
  -2  -5  12      136.70      116.49     17.24 o 
  -1  -5  12       84.64       78.75     21.41 o 
   0  -5  12      104.34      100.28     27.29 o 
   1  -5  12      187.61      169.24     77.37 o 
   2  -5  12      289.74      313.80     45.67 o 
   3  -5  12       36.40       49.50     34.30 o 
   4  -5  12      461.92      600.26     67.87 o 
   5  -5  12      147.79      163.51     63.36 o 
  -9  -4  12       13.19       11.67     31.89 o 
  -8  -4  12       71.12       34.59     95.88 o 
  -7  -4  12       10.70       29.64     60.99 o 
  -6  -4  12      182.15      158.14     45.48 o 
  -5  -4  12      588.53      500.51     53.67 o 
  -4  -4  12       79.71       64.11     18.86 o 
  -3  -4  12      103.79       78.58     16.84 o 
  -2  -4  12       94.14       83.41     22.36 o 
  -1  -4  12       83.41      101.17     25.04 o 
   0  -4  12      462.70      432.57     47.05 o 
   1  -4  12      141.12      161.22     33.72 o 
   2  -4  12      226.56      164.21     33.43 o 
   3  -4  12       18.98       15.30     18.00 o 
   4  -4  12      389.54      567.72    103.29 o 
  -9  -3  12      259.13      290.02     40.24 o 
  -8  -3  12      163.09      127.35     33.37 o 
  -7  -3  12        1.78       15.89     18.24 o 
  -6  -3  12       49.29       65.02     22.14 o 
  -5  -3  12      314.13      352.73     35.22 o 
  -4  -3  12      320.39      304.35     27.12 o 
  -3  -3  12      401.22      398.31     42.65 o 
  -2  -3  12      101.91       81.98     22.78 o 
  -1  -3  12       81.37       87.50     27.88 o 
   0  -3  12        7.21       29.96     19.90 o 
   1  -3  12      571.21      565.34     63.07 o 
   2  -3  12      283.13      291.14     48.27 o 
   3  -3  12        7.19       44.23     34.22 o 
   4  -3  12      188.24      292.29     54.01 o 
 -10  -2  12       19.53       14.47     21.13 o 
  -9  -2  12      473.86      490.16     50.33 o 
  -8  -2  12      219.44      181.81     38.29 o 
  -7  -2  12       54.44       63.96     22.62 o 
  -6  -2  12       28.97       12.49     12.96 o 
  -5  -2  12      365.14      350.12     35.28 o 
  -4  -2  12      304.11      275.78     36.52 o 
  -3  -2  12      291.19      267.87     35.48 o 
  -2  -2  12      908.29      935.54     63.76 o 
  -1  -2  12      217.23      279.44     37.75 o 
   0  -2  12       34.41       35.79     26.79 o 
   1  -2  12      254.19      261.26     37.96 o 
   2  -2  12      212.66      191.14     33.69 o 
   3  -2  12       11.32       12.76     25.66 o 
 -10  -1  12      194.03      201.64     45.98 o 
  -9  -1  12      300.18      300.92     46.24 o 
  -8  -1  12      473.44      439.18     43.28 o 
  -7  -1  12      115.99      100.35     21.74 o 
  -6  -1  12      260.69      227.36     28.22 o 
  -5  -1  12      126.16      138.42     27.79 o 
  -4  -1  12      315.56      361.72     41.04 o 
  -3  -1  12      184.54      168.64     32.91 o 
  -2  -1  12     2075.51     2211.59     99.69 o 
  -1  -1  12      108.09      159.63     29.33 o 
   0  -1  12        0.87       13.80     15.66 o 
   1  -1  12      586.73      709.28     59.85 o 
   2  -1  12       47.75       38.79     26.42 o 
   3  -1  12       81.78       90.82     26.89 o 
 -10   0  12       33.59       35.88     21.86 o 
  -9   0  12      101.87       94.84     27.24 o 
  -8   0  12       81.05       80.54     45.17 o 
  -7   0  12      281.29      207.05     40.22 o 
  -6   0  12      147.31      103.07     23.08 o 
  -5   0  12      648.41      729.49     53.65 o 
  -4   0  12       10.89       48.14     19.67 o 
  -3   0  12      185.13      201.21     46.02 o 
  -2   0  12      350.12      333.64     63.95 o 
  -1   0  12      322.49      308.47     38.92 o 
   0   0  12       86.93       66.79     24.85 o 
   1   0  12      719.53      860.93     67.96 o 
   2   0  12       37.11       87.46     37.70 o 
 -10   1  12        3.18       46.45     22.42 o 
  -9   1  12      232.81      199.90     34.95 o 
  -8   1  12        9.08       25.05     20.64 o 
  -7   1  12      176.33      174.50     37.21 o 
  -6   1  12       28.52       23.77     18.05 o 
  -5   1  12      691.51      787.04     60.59 o 
  -4   1  12      135.03      116.40     24.69 o 
  -3   1  12       89.20      137.90     27.60 o 
  -2   1  12      299.67      320.06     41.19 o 
  -1   1  12       23.76       32.80     17.69 o 
   0   1  12       27.93       24.76     26.15 o 
   1   1  12      186.74      210.02     35.82 o 
 -10   2  12        0.72       34.13     31.80 o 
  -9   2  12      249.33      247.07     58.20 o 
  -8   2  12      340.82      387.21     54.21 o 
  -7   2  12        4.55      -22.64     22.64 o 
  -6   2  12      105.36       83.43     26.27 o 
  -5   2  12      308.22      320.05     39.68 o 
  -4   2  12      261.17      243.22     38.04 o 
  -3   2  12       23.86       12.21     15.53 o 
  -2   2  12      149.01      220.81     37.57 o 
  -1   2  12      108.25      117.47     29.01 o 
   0   2  12        8.49      -14.00     17.00 o 
 -10   3  12        0.44       26.01     34.66 o 
  -9   3  12      164.02      111.35     39.03 o 
  -8   3  12      360.15      301.58     61.48 o 
  -7   3  12        3.89        0.17     25.64 o 
  -6   3  12       14.81       32.78     13.46 o 
  -5   3  12      153.91      177.94     32.65 o 
  -4   3  12      632.63      682.75     58.08 o 
  -3   3  12        0.55       -2.16     15.13 o 
  -2   3  12      491.98      534.77     52.15 o 
  -1   3  12      206.55      238.61     37.63 o 
  -9   4  12       77.29       82.03     36.13 o 
  -8   4  12      264.19      233.67     54.40 o 
  -7   4  12       90.92      141.60     36.22 o 
  -6   4  12       72.97       52.65     30.85 o 
  -5   4  12      210.24      261.54     32.20 o 
  -4   4  12      180.56      179.11     32.83 o 
  -3   4  12       32.04       37.70     21.78 o 
  -8   5  12       73.27       81.72     31.14 o 
  -7   5  12      123.50      131.56     34.54 o 
  -6   5  12      165.34      210.05     34.96 o 
  -5   5  12      302.17      272.96     32.98 o 
  -2 -10  13      302.71      222.06     48.12 o 
  -1 -10  13      474.77      425.26     57.68 o 
   0 -10  13       39.49       36.71     49.64 o 
   1 -10  13      456.12      454.96     74.57 o 
   2 -10  13       74.02       69.24     33.57 o 
   3 -10  13       83.76      101.37     29.72 o 
  -4  -9  13       22.02      -17.43     23.99 o 
  -3  -9  13       19.18        3.43     25.48 o 
  -2  -9  13      184.15      116.80    112.92 o 
  -1  -9  13      181.01      141.58     47.55 o 
   0  -9  13       13.85       26.00     19.41 o 
   1  -9  13      309.89      327.30     44.95 o 
   2  -9  13       85.31      133.96     33.15 o 
   3  -9  13       21.94       23.43     17.57 o 
  -5  -8  13      218.01      242.70     45.53 o 
  -4  -8  13       94.25      108.56     74.95 o 
  -3  -8  13        0.09       18.34     23.99 o 
  -2  -8  13      584.51      630.86     69.04 o 
  -1  -8  13       33.47       43.93     22.47 o 
   0  -8  13        2.90       11.16     26.11 o 
   1  -8  13      135.69      113.49     28.42 o 
   2  -8  13      352.94      368.80     49.97 o 
   3  -8  13       21.78       -6.51     20.19 o 
  -6  -7  13       51.74       42.30     26.27 o 
  -5  -7  13      210.74      160.99     39.06 o 
  -4  -7  13      560.80      457.05     56.29 o 
  -3  -7  13        0.91       66.68     29.21 o 
  -2  -7  13      818.66      731.13     57.65 o 
  -1  -7  13      523.13      526.70     49.91 o 
   0  -7  13       21.86       31.97     25.31 o 
   1  -7  13      368.57      324.74     46.15 o 
   2  -7  13      338.51      272.60     75.64 o 
   3  -7  13       18.32       18.65     34.72 o 
   4  -7  13       99.26       91.84     78.59 o 
  -7  -6  13      229.20      147.46     39.69 o 
  -6  -6  13        5.88       -2.83     19.69 o 
  -5  -6  13      268.49      232.18     41.43 o 
  -4  -6  13      184.26      142.13     33.56 o 
  -3  -6  13        9.93       18.11     44.13 o 
  -2  -6  13      600.16      595.51     52.61 o 
  -1  -6  13      831.87      880.74     63.33 o 
   0  -6  13        0.71        6.61     16.44 o 
   1  -6  13      141.95      121.98     31.60 o 
   2  -6  13      295.56      402.98     57.20 o 
   3  -6  13      179.27      197.87     40.10 o 
  -8  -5  13      495.52      411.66     58.59 o 
  -7  -5  13       79.54       28.84     60.73 o 
  -6  -5  13        1.15        1.30     31.90 o 
  -5  -5  13      293.02      321.90     46.23 o 
  -4  -5  13      218.89      264.49     35.93 o 
  -3  -5  13        8.60      -13.23     21.81 o 
  -2  -5  13      388.15      425.55     49.70 o 
  -1  -5  13      706.32      813.84     61.20 o 
   0  -5  13       11.60       -1.84     18.97 o 
   1  -5  13      218.61      210.79     38.73 o 
   2  -5  13      220.09      201.09     41.44 o 
   3  -5  13       27.38        5.95     21.82 o 
  -8  -4  13      229.46      177.27     62.96 o 
  -7  -4  13      179.08      209.51     41.05 o 
  -6  -4  13       66.15       49.05     20.04 o 
  -5  -4  13      614.62      615.08     49.26 o 
  -4  -4  13      109.04      102.00     24.55 o 
  -3  -4  13        2.69       16.96     19.96 o 
  -2  -4  13      389.96      439.74     45.34 o 
  -1  -4  13      199.94      246.59     36.11 o 
   0  -4  13       24.14       20.71     20.39 o 
   1  -4  13      229.53      262.30     37.73 o 
   2  -4  13      384.44      409.47     58.30 o 
   3  -4  13        5.97      -10.39     21.71 o 
  -9  -3  13       74.55       98.90     41.27 o 
  -8  -3  13       37.35       43.47     31.15 o 
  -7  -3  13       29.93       22.48     19.58 o 
  -6  -3  13        1.61       -6.14     27.90 o 
  -5  -3  13      270.10      288.91     48.46 o 
  -4  -3  13      418.13      423.22     44.64 o 
  -3  -3  13      155.01      122.80     40.14 o 
  -2  -3  13      245.69      335.33     42.09 o 
  -1  -3  13      150.05      163.62     30.87 o 
   0  -3  13       92.92       87.19     24.50 o 
   1  -3  13      163.63      226.78     35.68 o 
   2  -3  13      313.74      339.92     45.49 o 
  -9  -2  13        1.11       33.59     22.83 o 
  -8  -2  13       50.73       47.85     18.15 o 
  -7  -2  13      289.82      403.29     56.26 o 
  -6  -2  13       12.24       46.90     25.72 o 
  -5  -2  13      230.09      255.26     38.28 o 
  -4  -2  13      234.01      246.10     35.22 o 
  -3  -2  13      918.16      840.20     63.45 o 
  -2  -2  13      320.09      394.45     58.67 o 
  -1  -2  13      347.75      420.27     46.75 o 
   0  -2  13        1.76      -24.43     24.43 o 
   1  -2  13       42.43       33.67     29.09 o 
   2  -2  13      292.93      296.74     43.55 o 
  -9  -1  13        9.48       13.86     21.87 o 
  -8  -1  13      328.18      313.38     51.37 o 
  -7  -1  13       62.01       77.50     29.03 o 
  -6  -1  13        1.40      -25.96     25.96 o 
  -5  -1  13      122.80      183.65     34.62 o 
  -4  -1  13      406.93      481.45     48.89 o 
  -3  -1  13       79.93      101.74     30.01 o 
  -2  -1  13      433.12      485.03     49.97 o 
  -1  -1  13       89.18      114.37     45.01 o 
   0  -1  13       14.24       17.92     24.69 o 
   1  -1  13      196.17      190.09     35.94 o 
  -9   0  13       25.36        3.17     19.16 o 
  -8   0  13      554.05      609.36     69.46 o 
  -7   0  13       14.46       10.19     21.21 o 
  -6   0  13        0.41      -21.91     21.99 o 
  -5   0  13      336.26      417.11     46.04 o 
  -4   0  13       27.55       48.29     26.99 o 
  -3   0  13       66.16       31.76     26.53 o 
  -2   0  13      143.61      199.65     31.59 o 
  -1   0  13      149.22      130.21     28.87 o 
   0   0  13        0.44       -6.66     25.00 o 
  -9   1  13        3.20        4.38     34.37 o 
  -8   1  13      598.30      732.06     75.63 o 
  -7   1  13       10.20      -15.89     24.73 o 
  -6   1  13        1.55       19.62     19.04 o 
  -5   1  13       67.33       86.39     24.04 o 
  -4   1  13       29.79       41.99     19.33 o 
  -3   1  13        0.99        4.47     15.71 o 
  -2   1  13       80.72       16.23     20.02 o 
  -1   1  13      251.51      247.03     38.90 o 
  -9   2  13       52.46      103.97     43.54 o 
  -8   2  13      322.63      285.84     51.50 o 
  -7   2  13      147.70      112.80     37.71 o 
  -6   2  13       50.47       48.03     22.92 o 
  -5   2  13      277.93      341.45     43.35 o 
  -4   2  13      117.22      129.61     28.46 o 
  -3   2  13        5.03       18.49     18.22 o 
  -2   2  13       91.89       91.57     31.15 o 
  -8   3  13      133.15      109.73     41.58 o 
  -7   3  13       11.19       61.97     22.93 o 
  -6   3  13        0.23      -19.43     19.43 o 
  -5   3  13       59.37      102.29     28.28 o 
  -4   3  13      161.59      134.11     30.96 o 
  -2  -9  14       88.68      171.65    152.92 o 
  -1  -9  14      656.96      657.50     73.60 o 
   0  -9  14        4.94       37.37     19.37 o 
   1  -9  14       83.94       79.55     39.28 o 
  -4  -8  14       72.50       59.19     28.93 o 
  -3  -8  14        2.63       21.96     21.15 o 
  -2  -8  14       35.03       19.14     88.65 o 
  -1  -8  14      461.40      517.15     50.98 o 
   0  -8  14      173.59      134.44     28.82 o 
   1  -8  14       28.70       55.90     24.50 o 
  -5  -7  14      139.65      107.76     31.83 o 
  -4  -7  14      276.06      333.80     53.21 o 
  -3  -7  14        5.28       86.95     32.21 o 
  -2  -7  14       10.82      -29.23     30.76 o 
  -1  -7  14      395.75      365.86     60.20 o 
   0  -7  14       91.10       49.33     17.39 o 
   1  -7  14       28.58       57.75     26.08 o 
   2  -7  14      247.86      337.13     61.00 o 
  -6  -6  14        5.03      -13.92     33.23 o 
  -5  -6  14      116.08      110.03     32.13 o 
  -4  -6  14      235.13      235.41     51.43 o 
  -3  -6  14       67.26       78.29     24.55 o 
  -2  -6  14      233.50      194.97     35.01 o 
  -1  -6  14      295.01      306.76     38.91 o 
   0  -6  14        9.45        4.29     18.87 o 
   1  -6  14       49.45       74.05     30.43 o 
   2  -6  14       84.64       94.45     31.87 o 
  -6  -5  14        7.44      -21.13     23.04 o 
  -5  -5  14      124.78      120.87     33.13 o 
  -4  -5  14      137.09      125.67     37.38 o 
  -3  -5  14        6.31       -0.72     17.48 o 
  -2  -5  14      137.43      118.73     30.09 o 
  -1  -5  14      195.25      242.27     37.08 o 
   0  -5  14       79.80      130.68     30.13 o 
   1  -5  14       10.15       -5.15     16.06 o 
  -7  -4  14      222.90      224.55     51.18 o 
  -6  -4  14        1.59       -6.50     22.40 o 
  -5  -4  14       17.91      -13.91     29.74 o 
  -4  -4  14       82.68      135.13     28.54 o 
  -3  -4  14       15.12       20.76     18.28 o 
  -2  -4  14      107.37       73.92     23.89 o 
  -1  -4  14      417.47      517.13     54.18 o 
   0  -4  14      150.21      185.32     35.78 o 
   1  -4  14      212.91      188.30     39.87 o 
  -7  -3  14      142.25       89.88     83.52 o 
  -6  -3  14        0.16        3.46     21.06 o 
  -5  -3  14      230.74      193.51     33.65 o 
  -4  -3  14       37.16       11.83     18.00 o 
  -3  -3  14      296.47      368.26     65.97 o 
  -2  -3  14       18.25      -10.82     18.47 o 
  -1  -3  14      109.50      109.83     30.40 o 
   0  -3  14      142.91      125.26     30.69 o 
  -8  -2  14       62.77       63.48     29.62 o 
  -7  -2  14       87.15      171.60     40.01 o 
  -6  -2  14        0.24       15.32     23.39 o 
  -5  -2  14       82.54       89.89     27.14 o 
  -4  -2  14      306.85      374.11     45.57 o 
  -3  -2  14       30.21       27.20     34.64 o 
  -2  -2  14       71.56       64.85     49.74 o 
  -1  -2  14      508.23      464.02     62.28 o 
   0  -2  14        1.80       62.82     27.49 o 
  -8  -1  14      182.93      184.42     64.46 o 
  -7  -1  14      320.02      429.95     60.27 o 
  -6  -1  14        5.71        3.99     26.48 o 
  -5  -1  14      414.40      438.29     49.66 o 
  -4  -1  14     1036.25     1308.01     83.43 o 
  -3  -1  14        8.00       -4.86     23.65 o 
  -2  -1  14      189.69      112.05     44.52 o 
  -1  -1  14      418.05      516.72     55.72 o 
  -8   0  14       56.16      117.22     39.70 o 
  -7   0  14      226.55      244.42     79.58 o 
  -6   0  14       40.02        1.23     17.72 o 
  -5   0  14      319.44      366.75     47.82 o 
  -4   0  14       50.58       89.05     24.53 o 
  -3   0  14      231.08      222.60     37.43 o 
  -2   0  14        1.98       23.88     34.62 o 
  -7   1  14      286.93      324.02     45.48 o 
  -6   1  14        0.52       38.47     30.80 o 
  -5   1  14      221.37      250.88     39.73 o 
  -4   1  14      146.09      118.42     48.61 o 
  -3  -6  15      196.71      207.87     35.79 o 
  -2  -6  15       93.01       64.90     23.72 o 
  -4  -5  15      446.57      506.42     72.94 o 
  -3  -5  15       87.50       19.48     33.56 o 
  -2  -5  15        2.14      -12.00     28.45 o 
  -5  -4  15       65.33       11.63     19.48 o 
  -4  -4  15      510.55      614.42     59.42 o 
  -3  -4  15        4.78        3.62     19.87 o 
  -2  -4  15        2.74       38.03     20.89 o 
  -5  -3  15       29.23       12.45     21.62 o 
  -4  -3  15      351.56      455.54     52.95 o 
  -3  -3  15       36.85       18.67     22.70 o 
  -5  -2  15       68.01      -10.46     28.88 o 
  -4  -2  15      175.66      241.62     46.01 o 
                                                 
